# Supplementary material for: TRIM24 regulates chromatin remodeling and calcium dynamics in cardiomyocytes
Source: Cell Commun Signal. 2025 Jul 1;23:312. doi: 10.1186/s12964-025-02323-8 (PMC12211185; doi:10.1186/s12964-025-02323-8)
Supplement: Supplementary file 1 — Supplementary Material 1. [file 12964_2025_2323_MOESM1_ESM.xlsx]

## Sheet: gene_exp
Column A: Track_id, The database name in gene level. Column B: Gene_Name, The name of gene. Column C: Locus, The genomic coordinate of gene. Column D: Strand, The strand of gene. Column E: Gene_Type, The biological type of gene. Column F ~ Q: FPKM, The FPKM of gene in samples.
Gene Information					FPKM
Track_id	Gene_Name	Locus	Strand	Gene_Type	LacZ_1	LacZ_2	LacZ_3	LacZ_4	TRIM24_1	TRIM24_2	TRIM24_3	TRIM24_4
ENSRNOG00000000010	Cbln1	chr19:20607507-20611316	+	protein_coding	0.964659	0.696964	0.743888	0.909092	0.314112	0.567186	0.591018	0.4889
ENSRNOG00000000012	Tcf15	chr3:147643250-147649504	+	protein_coding	1.01366	2.15594	0.931701	1.18507	1.3746	1.22428	0.893361	1.35902
ENSRNOG00000000017	Steap1	chr4:25435873-25446461	+	protein_coding	1.31469	1.38098	1.84305	1.30564	1.61228	2.08977	1.64933	2.16612
ENSRNOG00000000024	Hebp1	chr4:168903565-168933079	-	protein_coding	18.7342	19.8925	22.5512	20.7069	19.0166	22.6513	20.4237	25.6216
ENSRNOG00000000033	Tmcc2	chr13:49132667-49169918	-	protein_coding	6.30776	6.0793	4.54701	4.66054	6.29547	3.64463	3.84396	4.30501
ENSRNOG00000000034	Nuak2	chr13:49092306-49109050	+	protein_coding	8.30041	7.84057	4.49692	5.32727	5.76578	3.8215	4.61948	4.03136
ENSRNOG00000000036	Klhdc8a	chr13:49074644-49082729	+	protein_coding	4.00925	1.78853	0.259636	0.439399	1.70438	0.272239	0.260216	0.326235
ENSRNOG00000000040	RGD1304622	chr13:72861090-72893187	-	protein_coding	9.43504	6.67262	8.70303	7.52702	10.0835	9.71484	6.9794	8.75577
ENSRNOG00000000042	Xpr1	chr13:72918490-73056875	-	protein_coding	14.161	13.6385	21.6157	22.5566	19.7901	28.8508	21.9131	18.5102
ENSRNOG00000000043	Idua	chr14:2042411-2056762	-	protein_coding	35.2179	34.0769	21.4853	22.1688	24.1073	15.8101	19.4045	12.6968
ENSRNOG00000000044	Tmem175	chr14:2083712-2100005	-	protein_coding	8.45534	9.02258	5.99156	8.18707	7.2955	6.31255	7.75337	5.23333
ENSRNOG00000000047	Cd82	chr3:82324354-82368357	-	protein_coding	24.3687	26.1055	31.1998	28.0449	24.3327	21.686	28.2801	23.9244
ENSRNOG00000000048	Gak	chr14:2100106-2174318	+	protein_coding	15.3479	16.2103	16.3548	16.8236	16.1387	16.2195	17.0168	13.6728
ENSRNOG00000000054	Abhd8	chr16:19866022-19872774	-	protein_coding	19.3199	17.8851	8.89529	10.5493	18.9339	12.8199	9.7975	9.02327
ENSRNOG00000000062	Pcgf3	chr14:2247808-2297155	-	protein_coding	13.7247	16.9013	18.9003	20.5327	19.409	21.4748	20.3514	16.5723
ENSRNOG00000000064	Atp5i	chr14:2325308-2326436	+	protein_coding	805.756	817.436	763.737	688.189	771.53	676.466	760.562	853.109
ENSRNOG00000000066	Fbxo28	chr13:100715260-100740728	-	protein_coding	14.4812	11.2461	12.8801	13.3896	13.1683	17.1892	13.3583	13.4085
ENSRNOG00000000068	Ppp2r5a	chr13:110033550-110077946	-	protein_coding	52.3608	48.6356	35.298	41.9189	44.3957	37.5159	42.4197	38.4568
ENSRNOG00000000070	Dr1	chr14:1621026-1632378	-	protein_coding	10.7692	11.1209	16.8251	15.7012	12.4536	18.5031	17.531	17.4605
ENSRNOG00000000073	Tmed5	chr14:2613406-2633950	+	protein_coding	6.42873	7.16268	10.6911	11.2335	10.037	11.5629	11.7497	9.09716
ENSRNOG00000000075	Mtf2	chr14:2658267-2700977	-	protein_coding	9.19009	9.609	7.24015	8.04958	8.17677	8.31906	8.90729	8.61678
ENSRNOG00000000081	Antxr2	chr14:13192347-13274978	+	protein_coding	44.0452	33.5595	42.8434	46.1949	43.2776	46.3138	45.8798	32.17
ENSRNOG00000000082	Hltf	chr2:104854572-104914173	+	protein_coding	74.512	89.597	97.4235	101.763	96.5368	99.7207	120.532	104.904
ENSRNOG00000000091	Smad9	chr2:144191846-144212138	+	protein_coding	2.20452	1.60908	2.28187	2.38167	2.13038	3.93449	1.4719	2.40416
ENSRNOG00000000095	Gpr89b	chr2:198999946-199038702	-	protein_coding	20.5983	19.4837	16.0014	18.096	17.0358	15.0197	16.4758	15.3354
ENSRNOG00000000098	Rnf115	chr2:198852500-198919995	+	protein_coding	48.0955	46.9315	73.5131	74.2866	59.54	95.7869	82.8649	85.6517
ENSRNOG00000000104	Thoc3	chr17:10676943-10686134	+	protein_coding	23.6005	19.894	17.7575	19.0042	22.8941	18.6944	19.0276	18.4928
ENSRNOG00000000105	Cplx2	chr17:10756285-10818835	-	protein_coding	4.64807	3.86705	3.67608	2.93569	3.64331	2.61805	3.17108	2.03017
ENSRNOG00000000108	Aga	chr16:41222238-41234095	-	protein_coding	38.1087	40.7655	30.532	29.5173	26.5126	19.1189	31.0061	21.3212
ENSRNOG00000000111	Coprs	chr16:80826681-80831791	+	protein_coding	12.8994	12.9545	8.40769	10.7706	8.123	8.38633	10.2186	7.67578
ENSRNOG00000000112	Champ1	chr16:80839374-80850340	-	protein_coding	12.4807	11.8408	11.9633	10.8507	10.5735	11.4222	11.0189	9.73209
ENSRNOG00000000113	Elac1	chr18:69706522-69723869	-	protein_coding	3.90717	2.2126	1.06449	1.09544	1.48957	0.869179	1.5411	1.31928
ENSRNOG00000000121	Pigv	chr5:151886035-151898022	-	protein_coding	4.56528	3.31544	2.416	3.22969	3.17406	3.27437	3.25314	3.53648
ENSRNOG00000000122	Ak2	chr5:147185474-147204050	+	protein_coding	45.61	50.9814	50.0401	46.2567	47.3266	53.042	49.6478	51.4457
ENSRNOG00000000123	Rnf19b	chr5:147246037-147270957	+	protein_coding	16.0557	14.9907	12.4029	14.2635	12.141	10.534	10.5165	9.46483
ENSRNOG00000000127	Kpna6	chr5:147850275-147886615	-	protein_coding	19.3418	21.0996	18.8398	20.6451	21.5321	21.8123	23.7527	18.1029
ENSRNOG00000000129	Phf24	chr5:58359498-58383070	+	protein_coding	1.16119	0.936654	12.5707	13.7915	11.4112	26.764	11.4825	14.3802
ENSRNOG00000000130	Dnajb5	chr5:58393233-58401870	+	protein_coding	11.9154	14.2055	55.7481	59.5856	42.5378	74.5708	64.1069	57.9163
ENSRNOG00000000133	Txndc15	chr17:9429175-9441526	-	protein_coding	32.7324	34.9669	31.7888	32.1617	31.6536	27.1132	31.0454	28.8833
ENSRNOG00000000137	Ly86	chr17:28104589-28191436	-	protein_coding	2.39843	2.35474	2.67751	2.54271	1.25672	1.53254	1.17139	1.57957
ENSRNOG00000000142	Plxdc2	chr17:83221827-83610272	+	protein_coding	6.89057	8.21512	6.70434	6.67811	5.54079	5.97308	7.0857	4.72275
ENSRNOG00000000145	Pik3r3	chr5:135074297-135142488	+	protein_coding	8.12938	6.95334	8.49332	8.68682	10.1763	15.5287	10.7788	9.62151
ENSRNOG00000000150	Dnajc1	chr17:84986991-85141210	-	protein_coding	13.6213	12.0872	13.3301	11.8309	12.7892	11.4411	12.3682	11.8763
ENSRNOG00000000151	Ldlrap1	chr5:152966591-152987211	-	protein_coding	7.93963	8.96023	8.03146	7.13685	9.49179	10.0506	7.43722	7.63491
ENSRNOG00000000155	Cog3	chr15:57755189-57805184	-	protein_coding	7.94694	8.33745	8.85746	8.61422	8.68889	10.7397	8.99581	7.30303
ENSRNOG00000000156	LOC100911486	chr5:171472273-171620947	+	protein_coding	1.4901	1.16678	1.10017	1.35507	1.04432	1.26081	1.33558	0.695888
ENSRNOG00000000157	Atg12	chr18:40721800-40732126	-	protein_coding	20.5377	17.422	14.0209	13.8505	14.3201	13.3497	13.5844	14.03
ENSRNOG00000000158	Cdo1	chr18:40701984-40716686	-	protein_coding	2.87486	3.34734	0.778635	0.69031	1.42096	0.588251	0.733012	0.729858
ENSRNOG00000000161	Chm	chrX:84666900-84821775	-	protein_coding	8.21068	8.87026	7.84578	8.49045	9.99127	8.54954	10.9354	7.41985
ENSRNOG00000000164	Lamp2	chrX:124722628-124766044	-	protein_coding	125.632	139.71	120.857	118.845	97.0398	95.3209	124.39	106.654
ENSRNOG00000000166	Apex2	chrX:23146085-23166675	+	protein_coding	4.28494	4.0335	4.87668	4.23267	5.34321	5.27802	4.41809	3.54564
ENSRNOG00000000168	Gatm	chr3:114711562-114728410	-	protein_coding	4.27427	3.64383	6.27914	7.20182	10.7789	12.5971	5.37398	8.62683
ENSRNOG00000000169	Spata5l1	chr3:114747410-114760409	+	protein_coding	2.29973	2.53228	2.25471	2.10089	2.55777	2.60191	1.9771	2.13628
ENSRNOG00000000170	Slc30a4	chr3:114805922-114828154	-	protein_coding	10.1332	11.3323	14.7858	16.1156	14.8179	18.0137	18.6311	15.2385
ENSRNOG00000000172	Sqrdl	chr3:114900343-114939370	+	protein_coding	5.92647	5.642	5.15713	6.07437	5.05568	5.45543	4.41341	5.23192
ENSRNOG00000000175	Mier2	chr7:13039781-13055632	+	protein_coding	7.68077	7.15219	6.01363	6.0824	6.63048	7.03569	6.37628	5.05663
ENSRNOG00000000177	Plpp2	chr7:13062196-13070280	+	protein_coding	1.88069	2.43222	2.09958	2.11043	2.41314	2.35214	1.64073	2.46486
ENSRNOG00000000185	Mpst	chr7:119626637-119631425	+	protein_coding	44.6625	45.1993	23.2089	25.1343	40.2589	20.0111	25.5744	23.8587
ENSRNOG00000000186	Tst	chr7:119616324-119623072	-	protein_coding	30.2935	27.6927	20.1034	22.109	30.3422	23.9587	22.6648	25.2626
ENSRNOG00000000187	Csf2rb	chr7:119554354-119568776	+	protein_coding	1.87065	2.03547	2.23647	1.98457	1.7063	1.80979	2.01737	1.93161
ENSRNOG00000000190	Ep300	chr7:122818975-122861296	+	protein_coding	6.95681	5.89723	4.71073	6.18364	7.54429	6.18993	6.49283	4.15842
ENSRNOG00000000195	Vwa5a	chr8:42443442-42466907	+	protein_coding	19.5731	20.4406	19.9924	20.9623	14.2764	11.3342	17.4461	11.5414
ENSRNOG00000000204	Syncrip	chr8:96105025-96266342	-	protein_coding	26.8201	30.809	38.1398	37.3233	32.5089	38.4552	39.9249	33.8181
ENSRNOG00000000219	Ano10	chr8:130813214-130930990	-	protein_coding	49.9399	55.6148	26.7049	27.3369	48.5986	23.0965	27.8718	28.7128
ENSRNOG00000000221	Abhd5	chr8:130973201-131001458	+	protein_coding	12.6796	15.1199	14.4469	14.45	16.16	13.166	16.5041	13.7048
ENSRNOG00000000230	Lmf1	chr10:14945265-15031942	+	protein_coding	11.1394	10.7403	7.87829	7.3566	10.2467	7.10374	8.03706	8.81221
ENSRNOG00000000231	Kctd17	chr7:119647375-119658148	+	protein_coding	6.13313	7.37822	7.65247	7.33421	5.52334	6.7166	6.26721	6.63822
ENSRNOG00000000236	Zfp207	chr10:67762995-67774787	+	protein_coding	56.051	59.493	65.6815	71.71	56.3109	61.8858	74.568	56.5801
ENSRNOG00000000237	RGD1310429	chr10:67739103-67751002	-	protein_coding	8.42885	6.46342	4.20575	4.17663	5.65743	3.89347	3.884	3.18121
ENSRNOG00000000239	Ccl7	chr10:69423086-69424979	+	protein_coding	24.3195	25.3613	27.4583	28.716	12.5871	14.1444	22.427	17.8581
ENSRNOG00000000244	Coil	chr10:76320041-76341418	+	protein_coding	4.03328	3.49012	1.91878	2.2932	3.17773	2.89868	2.7564	2.75926
ENSRNOG00000000245	Slc16a6	chr10:97735548-97756521	-	protein_coding	0.570241	0.11935	0.726472	0.897424	1.03706	2.54913	0.683696	1.14224
ENSRNOG00000000246	Amz2	chr10:97710905-97721440	+	protein_coding	22.5107	23.5754	15.9515	15.7922	18.8121	14.5796	15.815	15.1124
ENSRNOG00000000247	Mfsd11	chr10:105796680-105815696	+	protein_coding	18.1119	15.9983	10.1933	8.82124	12.4578	11.3888	8.87166	8.49826
ENSRNOG00000000248	Srsf2	chr10:105792779-105795958	-	protein_coding	122.274	122.581	187.616	179.995	144	183.085	160.95	167.415
ENSRNOG00000000249	Mettl23	chr10:105787935-105792598	+	protein_coding	12.2346	14.5242	12.1862	12.9719	10.8503	10.2635	10.6874	8.86521
ENSRNOG00000000250	Jmjd6	chr10:105781753-105787803	-	protein_coding	18.2107	17.5998	24.4829	24.0699	21.5706	31.3721	23.5224	26.9166
ENSRNOG00000000258	Prmt7	chr19:38189605-38237308	+	protein_coding	9.91488	8.69287	9.1211	9.09208	10.568	11.9663	8.87667	11.4493
ENSRNOG00000000262	Zfp821	chr19:41941077-41960083	-	protein_coding	15.6172	11.7757	11.2232	14.2016	13.9931	11.1087	12.9548	10.8321
ENSRNOG00000000264	Def8	chr19:56243408-56259196	+	protein_coding	7.72642	7.59668	7.34947	8.24737	10.2206	11.4049	7.22627	8.18421
ENSRNOG00000000274	Phyhipl	chr20:19318250-19358719	+	protein_coding	0.804586	0.421632	0.868039	0.956566	0.646587	0.856552	0.415782	0.391885
ENSRNOG00000000277	Tet1	chr20:27366213-27437427	+	protein_coding	1.20816	0.773051	0.23884	0.296631	0.674458	0.281232	0.360444	0.188872
ENSRNOG00000000279	Rtn4ip1	chr20:48881194-48925081	+	protein_coding	13.3025	11.2197	8.067	8.27873	14.1724	10.1339	9.08997	10.1902
ENSRNOG00000000281	Prodh1	chr11:87058616-87075785	+	protein_coding	3.24634	2.31137	0.583147	0.63074	2.09183	0.674189	0.953014	0.494083
ENSRNOG00000000283	Dgcr14	chr11:87224421-87233326	+	protein_coding	11.4108	9.76238	8.67269	10.1435	11.7575	9.2704	8.02031	7.55553
ENSRNOG00000000288	Scarf2	chr11:87722350-87733734	+	protein_coding	6.15997	7.62	8.83214	9.98168	7.73401	6.40593	8.41194	6.90105
ENSRNOG00000000299	Foxo3	chr20:46428124-46519144	+	protein_coding	8.76421	6.39738	3.57575	3.59306	6.72417	4.32355	3.63764	2.48365
ENSRNOG00000000302	Sesn1	chr20:46667121-46758305	+	protein_coding	19.3199	15.7874	6.29159	7.42809	12.352	6.57385	6.83264	6.84831
ENSRNOG00000000303	Cep57l1	chr20:46610146-46666830	-	protein_coding	9.09893	6.74236	4.19202	5.02518	8.73082	5.1518	3.96643	4.12246
ENSRNOG00000000304	Cd164	chr20:46250363-46261994	+	protein_coding	130.601	129.392	137.633	134.214	136.728	119.536	140.036	134.771
ENSRNOG00000000306	Smpd2	chr20:46211892-46215120	-	protein_coding	7.29558	6.6283	5.80797	6.05483	6.35176	4.43646	5.16163	4.32433
ENSRNOG00000000307	Mical1	chr20:46199981-46211930	+	protein_coding	6.26178	7.19193	5.43175	5.69524	5.7906	4.28177	4.37868	4.67437
ENSRNOG00000000308	Zbtb24	chr20:46168177-46189806	+	protein_coding	4.66018	3.80402	3.61601	2.8872	3.00176	3.06063	3.10157	2.38378
ENSRNOG00000000312	Fig4	chr20:45922806-46044738	-	protein_coding	6.65881	5.81368	3.41759	2.86312	5.08442	3.12497	3.79084	2.75762
ENSRNOG00000000314	Sec63	chr20:47494270-47563222	+	protein_coding	18.6964	18.9048	20.7654	20.2308	16.5355	19.5332	19.6926	19.0674
ENSRNOG00000000316	Sobp	chr20:47750762-47910375	-	protein_coding	2.07262	1.2765	1.36475	0.938643	2.73477	1.96251	1.13377	1.71159
ENSRNOG00000000321	Cd24	chr20:48335540-48340846	+	protein_coding	1.46776	1.98379	2.00317	1.86095	1.62294	1.66504	2.00255	1.84021
ENSRNOG00000000322	Atg5	chr20:49318308-49393140	+	protein_coding	12.7425	12.4847	10.3983	9.79433	11.1847	13.4701	12.5622	14.6779
ENSRNOG00000000323	Prdm1	chr20:49464919-49556518	-	protein_coding	1.34954	1.63396	1.15357	0.981472	1.31765	1.17793	1.33444	0.811324
ENSRNOG00000000327	Hace1	chr20:50652745-50783937	+	protein_coding	4.45319	4.14022	4.09617	3.73231	3.5272	3.98124	4.54915	3.47115
ENSRNOG00000000340	RGD1304704	chr15:4882947-4893919	+	protein_coding	135.4	126.399	132.605	121.335	109.486	115.357	128.313	127.536
ENSRNOG00000000341	Nid2	chr15:4894213-4951917	-	protein_coding	35.7479	37.1251	25.1688	26.3475	40.3647	23.0468	26.1089	25.4795
ENSRNOG00000000373	Ctnna3	chr20:25064702-25826658	-	protein_coding	5.95578	6.28188	5.49442	6.55232	9.08282	8.65807	7.09842	6.33576
ENSRNOG00000000376	Tmem167b	chr20:26534535-26534759	+	protein_coding	1.26856	0.724314	1.08419	0.88233	0.820391	0.907308	0.445923	0.962441
ENSRNOG00000000378	Ctnna3	chr20:26516836-26589209	-	protein_coding	2.8251	2.88	3.25288	4.49667	4.13267	4.66047	4.76506	3.09911
ENSRNOG00000000383	Mypn	chr20:26988774-27074138	+	protein_coding	9.60789	6.9331	7.95064	8.79172	11.4055	15.957	11.144	11.0305
ENSRNOG00000000387	Slc25a16	chr20:27254984-27308069	-	protein_coding	4.03783	3.59597	2.80654	2.93804	3.76825	2.62038	2.91203	2.51048
ENSRNOG00000000390	LOC100910755	chr20:27220707-27247309	-	protein_coding	3.29665	2.0705	1.98597	2.46813	2.77036	1.59487	1.73276	1.51649
ENSRNOG00000000392	Supv3l1	chr20:32057454-32080088	-	protein_coding	17.3558	16.337	14.3194	14.391	17.729	15.7738	14.3143	14.4468
ENSRNOG00000000394	Srgn	chr20:32120320-32139789	-	protein_coding	0.691491	0.996146	0.847077	0.88311	0.906252	0.517757	0.899005	0.999353
ENSRNOG00000000395	Kif1bp	chr20:32191734-32211453	-	protein_coding	24.8422	21.5992	15.1735	17.0877	23.4922	16.8956	18.9081	13.664
ENSRNOG00000000396	Ddx50	chr20:32239748-32269145	-	protein_coding	36.3582	30.5889	35.3382	33.3173	29.4043	34.1213	35.8597	33.4592
ENSRNOG00000000397	Ccar1	chr20:32373443-32416044	-	protein_coding	30.909	28.1112	31.1015	30.0263	26.8049	27.0403	31.0195	29.1683
ENSRNOG00000000398	Zufsp	chr20:32471672-32501722	-	protein_coding	19.8786	16.2267	11.9264	12.2112	9.44286	7.22856	10.1776	8.34099
ENSRNOG00000000406	Ros1	chr20:33100191-33323367	-	protein_coding	0.966328	0.949378	0.0976843	0.108355	0.862451	0.0746005	0.146487	0.356258
ENSRNOG00000000407	Dcbld1	chr20:33359196-33453766	+	protein_coding	5.76746	6.38704	5.32368	5.921	6.41969	6.34177	5.91441	5.67518
ENSRNOG00000000408	Gopc	chr20:33471351-33521311	-	protein_coding	11.8507	10.5276	11.1427	12.5333	10.9556	12.1457	11.7263	10.11
ENSRNOG00000000411	Nus1	chr20:33557052-33584010	+	protein_coding	21.9862	21.4063	23.7865	22.6394	22.5164	21.5238	19.7203	21.0357
ENSRNOG00000000412	Slc35f1	chr20:34258791-34420824	+	protein_coding	1.1683	1.00106	0.894841	0.796378	1.07143	0.64128	0.824246	0.937608
ENSRNOG00000000413	Pln	chr20:34633157-34642904	+	protein_coding	1371.33	1348.48	1095.19	1090.78	1053.41	679.911	1087.03	964.827
ENSRNOG00000000414	Cep85l	chr20:34575950-34684418	-	protein_coding	2.40378	1.72125	1.76902	1.84686	2.31952	1.68372	1.9877	1.39018
ENSRNOG00000000415	Asf1a	chr20:34894419-34909265	+	protein_coding	21.5005	18.1413	16.0927	15.4497	17.6069	15.2135	17.0223	16.6596
ENSRNOG00000000417	Numa1	chr1:167051209-167091453	+	protein_coding	32.9693	27.9999	17.322	18.6587	24.5008	16.6439	14.9749	13.3865
ENSRNOG00000000418	Zbtb12	chr20:4572100-4574956	+	protein_coding	7.02074	7.90729	4.48127	3.81053	4.73644	4.27156	3.96051	3.97146
ENSRNOG00000000420	Nelfe	chr20:4530342-4536209	+	protein_coding	19.5203	19.3417	18.0084	19.615	25.6914	22.6535	19.997	21.3794
ENSRNOG00000000421	Skiv2l	chr20:4519474-4530126	-	protein_coding	11.3957	10.2634	7.61151	7.91408	10.703	7.62448	7.3075	6.71249
ENSRNOG00000000422	Dxo	chr20:4517307-4519389	+	protein_coding	12.9792	8.61148	8.38652	8.08703	11.1383	9.03247	7.50913	7.9565
ENSRNOG00000000431	Atf6b	chr20:4414276-4422283	+	protein_coding	21.6066	21.7274	27.5765	23.6372	22.0319	22.8684	22.2439	21.044
ENSRNOG00000000432	Fkbpl	chr20:4411876-4413366	+	protein_coding	7.32393	6.54838	4.88693	4.80104	6.44334	4.69921	4.19591	4.50991
ENSRNOG00000000435	Ppt2	chr20:4381455-4401610	-	protein_coding	13.4073	14.8699	10.8777	10.0437	11.8065	8.66169	11.4711	9.73819
ENSRNOG00000000436	Egfl8	chr20:4378206-4380600	-	protein_coding	1.26367	0.816876	0.663553	0.554003	0.509408	0.35353	0.607425	0.411758
ENSRNOG00000000437	Agpat1	chr20:4369178-4378269	+	protein_coding	29.8406	30.8145	31.6492	32.4022	34.7029	34.4901	32.5881	30.7319
ENSRNOG00000000438	Rnf5	chr20:4366246-4368693	-	protein_coding	44.3198	43.3608	38.7447	36.9259	39.3872	34.3296	39.6965	32.1434
ENSRNOG00000000439	Ager	chr20:4363152-4366079	+	protein_coding	3.07285	1.70437	1.99012	2.10836	1.72138	1.73212	1.58819	1.64933
ENSRNOG00000000440	Pbx2	chr20:4357733-4362682	+	protein_coding	23.4127	23.3844	17.0844	17.892	17.8674	17.2173	16.0734	15.539
ENSRNOG00000000441	Gpsm3	chr20:4355175-4357107	+	protein_coding	4.17034	3.6648	3.37278	4.34414	3.12225	3.43665	3.59903	4.38625
ENSRNOG00000000442	Notch4	chr20:4329811-4353785	+	protein_coding	2.64372	2.9614	2.12723	2.07865	3.30168	2.65669	2.42844	1.97767
ENSRNOG00000000443	C4a	chr20:4302347-4508214	-	protein_coding	8.07098	9.25654	7.49197	8.11986	3.83411	3.19062	4.91333	3.46254
ENSRNOG00000000451	RT1-Ba	chr20:4066132-4070721	-	protein_coding	0.718746	0.686267	0.931	0.896511	0.491346	0.619983	0.822307	0.718438
ENSRNOG00000000455	Tap2	chr20:3995544-4009587	+	protein_coding	3.2969	3.05833	3.05765	3.07045	1.68975	1.67662	2.37778	1.718
ENSRNOG00000000456	Psmb8	chr20:3990613-3993769	+	protein_coding	11.2758	10.9562	10.4661	9.84366	5.1157	3.50853	6.09705	5.62527
ENSRNOG00000000457	Tap1	chr20:3979035-3989669	+	protein_coding	20.2433	16.9175	16.1097	16.8264	8.70633	7.57125	8.86553	9.02255
ENSRNOG00000000459	Psmb9	chr20:3973420-3978845	-	protein_coding	16.3738	14.4852	16.9529	15.2774	6.58934	5.86996	9.34337	6.5638
ENSRNOG00000000461	Brd2	chr20:5262120-5269337	+	protein_coding	32.3422	25.0356	23.1666	23.3208	26.2633	23.2911	22.5673	21.4681
ENSRNOG00000000464	Rxrb	chr20:3823042-3829140	+	protein_coding	7.82302	6.646	4.34555	4.40517	6.11242	4.27125	4.31306	4.12537
ENSRNOG00000000465	Slc39a7	chr20:3819414-3822778	-	protein_coding	43.6122	45.1048	52.1736	47.9049	45.2012	54.946	48.5606	54.8813
ENSRNOG00000000466	Hsd17b8	chr20:3817179-3819235	-	protein_coding	22.0207	20.7398	17.8698	18.7114	19.9335	17.6922	19.3092	20.4023
ENSRNOG00000000467	Ring1	chr20:3812287-3815834	-	protein_coding	28.167	21.9496	21.3567	18.5106	21.9326	17.9327	19.9725	19.4194
ENSRNOG00000000470	Vps52	chr20:5432004-5441706	-	protein_coding	14.9692	13.5615	14.1934	14.6533	13.8107	13.9485	12.7828	10.8029
ENSRNOG00000000471	B3galt4	chr20:5446104-5447673	+	protein_coding	2.89075	3.38642	1.73363	0.898022	2.1968	1.06723	1.26445	1.42167
ENSRNOG00000000473	Pfdn6	chr20:5455974-5457444	+	protein_coding	69.3832	78.543	74.6028	71.6723	50.8678	61.6711	78.926	76.7749
ENSRNOG00000000474	Rgl2	chr20:5458509-5466265	-	protein_coding	12.7697	12.5178	8.73038	9.79036	11.5069	9.13635	8.32083	7.30664
ENSRNOG00000000476	Zbtb22	chr20:5476345-5479511	-	protein_coding	15.7259	15.1856	14.6912	13.8026	16.8439	14.7032	14.4748	12.4459
ENSRNOG00000000477	Daxx	chr20:5480103-5485926	-	protein_coding	11.7208	10.6054	9.2798	9.74942	8.10839	9.07788	8.45599	7.24047
ENSRNOG00000000479	Kifc1	chr20:5509059-5526175	+	protein_coding	7.87963	4.27286	2.95851	3.843	8.12255	4.94769	2.85685	3.05303
ENSRNOG00000000480	Phf1	chr20:5526961-5531941	+	protein_coding	12.7709	12.541	9.18451	8.79702	8.96441	7.15772	8.29463	5.03701
ENSRNOG00000000481	Cuta	chr20:5532024-5533620	-	protein_coding	25.8258	31.3011	28.8388	30.8946	27.9103	27.0715	25.5325	23.9596
ENSRNOG00000000483	Syngap1	chr20:5535432-5564437	+	protein_coding	7.01533	5.28835	6.99765	7.44205	8.48469	9.65566	6.94741	6.12558
ENSRNOG00000000485	Bak1	chr20:5609625-5618260	-	protein_coding	28.3148	28.4189	34.7113	32.3361	30.0894	34.0636	34.0841	36.4409
ENSRNOG00000000488	Hmga1	chr20:7136007-7138980	+	protein_coding	68.0022	64.1144	46.4393	47.764	87.4244	45.8909	42.7984	43.5795
ENSRNOG00000000490	Rps10	chr20:7215774-7219548	-	protein_coding	272.148	297.443	303.143	308.526	303.777	328.302	309.999	365.751
ENSRNOG00000000493	Snrpc	chr20:7409401-7427581	+	protein_coding	64.6325	60.3773	57.8339	57.578	52.2765	57.2091	63.6348	66.3375
ENSRNOG00000000495	Uhrf1bp1	chr20:7431355-7471900	+	protein_coding	4.55097	3.38343	3.41599	3.81626	4.85931	6.21624	3.85057	4.43703
ENSRNOG00000000498	Anks1a	chr20:7484550-7636497	+	protein_coding	9.90426	6.75518	4.79251	5.59853	6.55349	5.59552	4.59991	4.40108
ENSRNOG00000000500	Scube3	chr20:7718282-7746331	+	protein_coding	6.07535	8.42629	9.72343	9.48167	8.41596	6.76544	6.22202	5.74959
ENSRNOG00000000501	Zfp523	chr20:7762327-7786049	+	protein_coding	24.303	20.3012	12.3815	13.0613	17.9054	11.3058	11.1813	13.5292
ENSRNOG00000000502	Def6	chr20:7788084-7809560	+	protein_coding	0.965346	1.03013	0.840602	1.21772	1.23556	0.963228	0.963313	0.814999
ENSRNOG00000000503	Ppard	chr20:7818289-7885333	+	protein_coding	9.71763	8.99473	6.10639	6.59393	10.1042	6.0844	6.36563	5.50277
ENSRNOG00000000504	Fance	chr20:7895083-7906142	+	protein_coding	7.54763	6.67854	5.44648	4.74996	5.76496	4.41617	4.34268	4.82495
ENSRNOG00000000505	Rpl10a	chr20:7908304-7910867	+	protein_coding	394.02	403.75	447.089	446.182	386.994	427.492	442.565	471.325
ENSRNOG00000000506	Tead3	chr20:7908226-7930929	-	protein_coding	12.5396	11.9719	18.6617	19.4922	12.5081	17.7182	18.9212	13.5593
ENSRNOG00000000511	Srpk1	chr20:5831119-5865854	-	protein_coding	12.8272	13.6173	13.7866	16.641	13.6607	17.7924	19.4409	14.1965
ENSRNOG00000000512	Slc26a8	chr20:5881462-5931648	-	protein_coding	2.53058	2.68228	1.25972	1.4757	1.53784	1.31416	1.2291	1.40948
ENSRNOG00000000513	Mapk14	chr20:5933303-5995137	+	protein_coding	26.8485	26.0656	20.0766	20.7191	25.4152	23.2131	18.1401	20.4733
ENSRNOG00000000517	Kctd20	chr20:6205903-6219936	+	protein_coding	11.2006	11.4829	8.31956	8.27812	10.9863	10.4005	10.0261	7.96448
ENSRNOG00000000519	Stk38	chr20:6224296-6257604	-	protein_coding	11.4554	11.7482	8.17744	7.59415	10.2953	8.79071	7.30486	7.10271
ENSRNOG00000000520	Srsf3	chr20:6288267-6298213	+	protein_coding	57.2852	44.7276	48.049	48.5622	40.44	43.2962	47.0227	41.8099
ENSRNOG00000000521	Cdkn1a	chr20:6351458-6358864	+	protein_coding	90.6878	68.8255	92.0717	87.4538	96.6928	121.091	96.2482	120.674
ENSRNOG00000000523	Ppil1	chr20:6515638-6864571	-	protein_coding	35.9779	24.1506	23.5307	21.6768	24.1552	22.1446	21.4949	24.1751
ENSRNOG00000000524	RGD735065	chr20:6869767-6905194	+	protein_coding	20.6729	18.85	15.9675	15.6539	17.6773	14.0291	17.1013	16.0806
ENSRNOG00000000525	Pi16	chr20:6923489-6932786	+	protein_coding	2.07064	2.01017	1.60977	2.32146	1.95463	1.85729	1.59776	1.65967
ENSRNOG00000000527	Mtch1	chr20:6937347-6961162	-	protein_coding	107.218	116.155	100.584	105.036	113.91	95.3306	105.141	96.2379
ENSRNOG00000000528	Fgd2	chr20:6973398-6990023	+	protein_coding	0.546453	0.205255	0.447293	1.05712	0.342635	0.50365	0.297752	0.447764
ENSRNOG00000000529	Pim1	chr20:8165307-8169555	+	protein_coding	14.1958	6.73222	5.77205	4.39146	7.26724	6.2721	3.90291	4.30313
ENSRNOG00000000531	Ccdc167	chr20:8369331-8384088	-	protein_coding	7.86929	7.75795	5.52207	5.2508	6.08333	3.91299	5.82284	4.94261
ENSRNOG00000000532	Cmtr1	chr20:8312792-8368764	+	protein_coding	52.0086	47.3485	37.5395	38.7128	37.7239	29.6759	31.7323	28.0848
ENSRNOG00000000536	Mdga1	chr20:8515142-8574082	-	protein_coding	0.823923	0.787572	0.489434	0.635195	1.0082	0.435288	0.88155	0.54193
ENSRNOG00000000540	Btbd9	chr20:8901931-9249820	-	protein_coding	5.55425	5.83038	7.37957	8.53076	8.00534	10.5197	6.38301	7.48581
ENSRNOG00000000541	Glo1	chr20:9273594-9291610	-	protein_coding	163.054	161.26	128.414	130.161	140.202	119.074	147.878	130.298
ENSRNOG00000000543	Frk	chr20:41266566-41383424	+	protein_coding	0.840895	0.980917	0.793232	0.920139	0.783141	0.769904	0.632935	0.676902
ENSRNOG00000000546	Nt5dc1	chr20:41106991-41209728	-	protein_coding	7.29987	5.55855	4.7279	4.59522	4.64399	3.98782	4.89759	5.68857
ENSRNOG00000000547	Tspyl4	chr20:41100071-41102056	+	protein_coding	1.06402	0.553631	0.403535	0.303637	0.562838	0.673691	0.588655	0.545034
ENSRNOG00000000549	Tspyl1	chr20:41083317-41085875	+	protein_coding	34.7026	35.3037	35.0795	35.6148	39.6037	37.3446	39.8623	36.1561
ENSRNOG00000000551	RGD1305587	chr20:31734183-31736212	-	protein_coding	2.51825	1.85305	0.855357	0.724385	0.587642	0.17967	0.48065	0.51772
ENSRNOG00000000552	Col13a1	chr20:31456852-31598118	-	protein_coding	1.41245	2.4093	1.57958	1.69018	0.935007	0.865313	1.2427	1.02429
ENSRNOG00000000557	Ppa1	chr20:31265483-31310674	+	protein_coding	64.9715	67.0872	69.9238	71.2057	68.9533	70.8691	69.3114	70.808
ENSRNOG00000000560	Lrrc20	chr20:31096214-31202514	+	protein_coding	6.43823	4.83071	2.78755	2.475	4.7131	3.14016	1.89686	2.43123
ENSRNOG00000000561	Pald1	chr20:30938901-30975472	-	protein_coding	5.51866	5.00481	3.52683	3.48001	5.07304	3.51347	3.37263	3.63745
ENSRNOG00000000563	Adamts14	chr20:30812353-30888751	-	protein_coding	2.04796	3.01583	2.7167	2.0157	2.86572	1.71181	1.18028	1.72869
ENSRNOG00000000565	Sgpl1	chr20:30699872-30749940	-	protein_coding	15.3277	14.7848	11.6723	13.2914	13.0674	10.8628	12.3842	9.88139
ENSRNOG00000000566	Pcbd1	chr20:30690810-30696476	+	protein_coding	11.3066	10.0114	5.92687	5.2327	8.42429	5.97164	8.22455	5.49889
ENSRNOG00000000567	Unc5b	chr20:30339673-30406295	-	protein_coding	20.1568	22.6068	33.2555	33.8392	28.8263	39.0945	27.5533	29.2636
ENSRNOG00000000568	Slc29a3	chr20:30287424-30327361	-	protein_coding	3.38215	2.88868	3.48965	3.73697	1.96623	2.48305	2.31844	2.75782
ENSRNOG00000000569	Vsir	chr20:29897594-29919998	+	protein_coding	4.193	4.08675	4.87962	5.12683	3.72183	3.31712	4.97228	4.76648
ENSRNOG00000000571	Psap	chr20:29831314-29856875	+	protein_coding	339.099	360.496	326.52	328.02	311.216	261.176	338.951	292.442
ENSRNOG00000000572	Chst3	chr20:29731816-29738506	-	protein_coding	2.98042	1.88098	4.91202	5.32795	3.37338	6.19676	3.95031	4.27381
ENSRNOG00000000576	Anapc16	chr20:29544629-29558321	-	protein_coding	40.0623	33.1874	24.684	25.6715	30.6275	28.783	25.7398	30.1867
ENSRNOG00000000579	Marcks	chr20:42966140-42971838	+	protein_coding	29.0815	35.1268	50.3085	51.3251	32.9758	52.6221	38.4155	41.6341
ENSRNOG00000000581	Cdc40	chr20:48503973-48574546	+	protein_coding	8.04346	7.65676	5.91091	6.23897	6.05327	5.29349	6.65273	4.44522
ENSRNOG00000000583	Cdk19	chr20:45458558-45598798	+	protein_coding	5.88069	5.586	3.4791	3.24769	5.04979	3.52352	3.40387	2.65697
ENSRNOG00000000585	Amd1	chr20:45384000-45399694	-	protein_coding	24.7134	31.2392	28.8413	30.2777	32.7947	33.8661	33.3859	28.7551
ENSRNOG00000000586	Gtf3c6	chr20:45347271-45356358	-	protein_coding	20.9704	23.1609	18.3415	18.2021	16.5394	14.8348	19.0468	17.1262
ENSRNOG00000000587	Rpf2	chr20:45321405-45342948	-	protein_coding	18.4869	17.9588	27.1402	25.0721	19.1139	28.8674	26.5119	28.9295
ENSRNOG00000000588	Slc16a10	chr20:45143453-45260119	-	protein_coding	4.10879	3.03948	0.388055	0.276592	2.52162	0.532179	0.489723	0.721253
ENSRNOG00000000593	Rev3l	chr20:44803666-44961382	+	protein_coding	5.09832	4.41399	3.30977	3.81887	4.94711	4.33645	4.20715	3.57674
ENSRNOG00000000595	Traf3ip2	chr20:44680449-44722872	+	protein_coding	2.01912	1.77152	1.60908	2.2622	2.07407	2.02542	1.83522	2.25807
ENSRNOG00000000596	Fyn	chr20:44436403-44630317	+	protein_coding	17.8881	21.6118	19.9607	16.7835	18.939	17.154	17.9776	18.8616
ENSRNOG00000000598	Tube1	chr20:44220840-44238830	+	protein_coding	2.89473	1.9417	1.17763	1.32303	2.56777	1.3858	1.12432	0.872527
ENSRNOG00000000599	Lama4	chr20:44060731-44209614	+	protein_coding	51.4602	55.2136	71.7674	75.195	64.62	70.4773	79.6281	68.1836
ENSRNOG00000000604	Hdac2	chr20:43084870-43108198	-	protein_coding	76.4349	77.7699	70.6181	69.52	75.96	68.1445	72.6617	65.1336
ENSRNOG00000000609	Ipmk	chr20:18457310-18489833	-	protein_coding	3.49691	3.20155	2.93549	2.71343	3.59531	3.12687	3.30105	2.8959
ENSRNOG00000000610	Cisd1	chr20:18493538-18506912	+	protein_coding	189.736	201.613	189.623	190.89	174.046	166.74	188.344	202.747
ENSRNOG00000000611	Ube2d1	chr20:18547370-18580291	+	protein_coding	26.1612	24.6419	11.0269	12.3166	19.834	10.7277	11.4929	11.8103
ENSRNOG00000000613	Tfam	chr20:18594037-18606151	+	protein_coding	48.6576	50.2073	41.7716	41.6696	48.7213	47.0114	41.0438	45.7207
ENSRNOG00000000614	Bicc1	chr20:18780605-18940408	+	protein_coding	10.625	11.1613	10.7172	11.8106	11.3117	9.26135	10.9258	8.47803
ENSRNOG00000000622	Hint1	chr10:40208223-40211975	+	protein_coding	372.829	388.934	404.009	375.264	387.678	356.407	380.603	415.848
ENSRNOG00000000632	Cdk1	chr20:20576377-20591549	+	protein_coding	28.9015	23.9021	15.7305	14.6745	38.0565	21.0307	14.3364	15.8149
ENSRNOG00000000633	Rhobtb1	chr20:20638579-20713128	-	protein_coding	5.31242	5.87173	4.68144	5.24008	4.70123	4.29509	5.00781	3.71283
ENSRNOG00000000634	RGD1306739	chr20:21316826-21426034	+	protein_coding	37.4864	30.6265	13.0244	13.4346	29.2517	10.8592	18.4787	15.2666
ENSRNOG00000000636	Rtkn2	chr20:21932878-22004279	-	protein_coding	1.16847	0.714336	1.28039	0.652249	1.18465	2.14942	0.966229	1.02431
ENSRNOG00000000638	Zfp365	chr20:22060224-22086108	+	protein_coding	2.9002	3.00111	5.28034	5.22681	2.55205	3.50475	3.43853	2.99072
ENSRNOG00000000640	Egr2	chr20:22454463-22459025	-	protein_coding	1.87962	2.41576	4.37287	4.89022	3.19588	3.31035	5.48296	3.32437
ENSRNOG00000000641	LOC100363472	chr20:22728208-22746474	+	protein_coding	13.1891	9.94258	9.0557	9.52702	9.16142	8.06051	8.48276	8.49648
ENSRNOG00000000645	Reep3	chr20:22913694-22999010	+	protein_coding	27.5677	30.2313	25.9764	27.3724	29.6165	27.8532	27.1767	25.2676
ENSRNOG00000000648	Jmjd1c	chr20:22751743-22882672	-	protein_coding	14.8706	13.422	11.4898	10.9769	13.4137	11.9142	10.0477	9.39481
ENSRNOG00000000655	Ptprc	chr13:55061562-55173692	-	protein_coding	2.44712	2.17536	2.76507	3.28714	1.49905	1.40221	2.22891	1.80979
ENSRNOG00000000657	Nek7	chr13:55488531-55561750	-	protein_coding	26.0859	23.1529	16.7547	17.3213	25.3347	18.1787	19.9721	14.0751
ENSRNOG00000000658	Acacb	chr12:48127149-48238887	-	protein_coding	34.3425	30.0632	13.7508	14.684	23.7764	12.397	13.8967	12.2787
ENSRNOG00000000661	Hps4	chr12:50285278-50314406	-	protein_coding	7.4046	5.37373	3.01091	3.58653	5.32361	3.22927	2.67163	2.56099
ENSRNOG00000000662	Srrd	chr12:50315933-50321144	+	protein_coding	6.19451	5.83579	6.34094	7.87257	4.96684	3.81487	6.08954	4.6646
ENSRNOG00000000663	Tfip11	chr12:50320821-50333052	-	protein_coding	13.7228	10.9883	9.95541	9.90498	12.25	10.4576	10.3906	8.75908
ENSRNOG00000000664	Tpst2	chr12:50343086-50383496	-	protein_coding	31.9431	26.8955	29.2162	28.6664	32.761	30.9661	26.2826	30.435
ENSRNOG00000000665	Pitpnb	chr12:51280150-51341716	-	protein_coding	72.9447	68.8553	61.876	61.3702	81.1858	73.3375	65.9226	78.8514
ENSRNOG00000000692	Ung	chr12:48246569-48254822	-	protein_coding	17.2936	14.5283	12.7226	11.5483	19.4521	15.2393	8.93168	11.1583
ENSRNOG00000000695	Ssh1	chr12:48403797-48446977	+	protein_coding	4.64793	4.05717	3.59165	4.61063	4.95549	7.54704	4.40892	3.76269
ENSRNOG00000000697	Coro1c	chr12:48481750-48554052	+	protein_coding	36.1965	42.7443	50.1347	45.7809	42.0815	54.6134	43.6998	47.2126
ENSRNOG00000000699	Selplg	chr12:48577905-48579196	+	protein_coding	14.3886	15.6936	7.31441	9.76169	11.2156	5.62565	7.70458	5.67555
ENSRNOG00000000700	Tmem119	chr12:48598647-48605704	+	protein_coding	13.8791	14.0153	15.5798	13.1339	10.8823	10.9529	11.5627	11.1608
ENSRNOG00000000701	Iscu	chr12:48621454-48627297	-	protein_coding	89.4853	94.2988	92.1898	93.3647	87.2011	84.7907	92.0928	91.5623
ENSRNOG00000000702	Sart3	chr12:48628278-48656096	+	protein_coding	15.0668	13.2051	12.0402	13.5434	16.1535	15.1794	13.0356	12.5707
ENSRNOG00000000704	Cmklr1	chr12:48789261-48793553	+	protein_coding	5.95043	7.10857	5.26321	6.05203	4.48253	3.71318	6.59622	4.27975
ENSRNOG00000000718	Cggbp1	chr11:1896209-1915587	+	protein_coding	35.5669	37.2806	30.7373	33.2639	31.1082	29.9928	30.4821	28.6231
ENSRNOG00000000720	MGC95208	chr11:1814294-1819094	-	protein_coding	10.3705	9.81545	11.5197	11.8649	11.4585	10.2294	10.3246	10.9366
ENSRNOG00000000723	RT1-CE5	chr20:4892702-4896991	-	protein_coding	28.0765	32.7111	42.0617	35.499	21.0667	24.0089	28.8626	30.2998
ENSRNOG00000000728	Clic2	chr20:295250-310380	+	protein_coding	104.859	137.517	78.1737	72.1943	87.395	50.489	76.51	65.5559
ENSRNOG00000000729	Tmlhe	chr20:237506-284943	+	protein_coding	15.2164	15.51	9.39507	9.85779	15.4181	9.66174	10.5434	10.5028
ENSRNOG00000000763	RT1-M3-1	chr20:1814661-1818800	-	protein_coding	3.04403	3.25066	2.68472	2.70895	1.13476	1.78487	2.66827	1.88424
ENSRNOG00000000768	Ubd	chr20:1876173-1897814	-	protein_coding	0.760613	0.320273	0.95423	0.397281	0	0.325436	0.323927	0.153114
ENSRNOG00000000774	Gabbr1	chr20:1955359-1984863	-	protein_coding	15.03	16.843	15.7597	16.7331	15.3853	13.953	13.6226	11.9582
ENSRNOG00000000777	RT1-S3	chr20:3176107-3179818	+	protein_coding	145.351	148.168	139.341	135.588	56.047	49.3424	88.016	55.9872
ENSRNOG00000000778	Znrd1as1	chr20:2077072-2088389	-	protein_coding	3.67851	4.12084	2.74715	2.72321	3.04139	2.70837	2.76248	2.55367
ENSRNOG00000000779	Znrd1	chr20:2088533-2092436	+	protein_coding	13.056	11.9682	14.6728	13.9935	9.92576	14.4319	14.4742	14.8851
ENSRNOG00000000780	Ppp1r11	chr20:2094931-2098433	+	protein_coding	28.9332	29.8612	29.1421	27.0484	29.3745	24.6357	25.5213	25.2729
ENSRNOG00000000781	Rnf39	chr20:2098375-2103864	-	protein_coding	0.665194	0.817479	6.67535	7.19824	2.18791	7.91561	4.70578	6.2666
ENSRNOG00000000785	Trim39	chr20:2500689-2514546	+	protein_coding	3.40012	2.77438	3.10358	3.31244	2.90957	2.52228	2.4382	2.33511
ENSRNOG00000000786	Rpp21	chr20:2515520-2517498	+	protein_coding	10.1934	11.8868	13.084	13.0151	10.4563	12.5631	13.7575	15.2422
ENSRNOG00000000787	RT1-T24-2	chr20:3242470-3249189	+	protein_coding	31.973	34.0397	23.0311	22.4537	12.6749	9.78067	16.7025	10.4453
ENSRNOG00000000795	RT1-N3	chr20:3167079-3170945	+	protein_coding	16.6211	14.1685	15.1053	15.3403	7.76138	7.93384	11.2655	9.69023
ENSRNOG00000000796	Ranbp2	chr20:28027054-28076664	+	protein_coding	16.7791	17.8595	17.6777	19.9274	18.6345	18.6517	21.3768	17.5613
ENSRNOG00000000798	Gnl1	chr20:3287506-3299580	-	protein_coding	8.63871	8.63104	7.94005	9.20193	8.6722	8.26338	9.17266	7.92252
ENSRNOG00000000799	Abcf1	chr20:3309899-3322825	+	protein_coding	72.6075	68.6675	71.5492	70.3375	79.5246	91.1026	68.407	73.0818
ENSRNOG00000000800	Man1a1	chr20:35257985-35450513	-	protein_coding	7.66718	7.46022	5.67747	6.55252	8.50928	6.58008	6.34338	5.40465
ENSRNOG00000000801	Msl3l2	chr20:37587687-37589198	+	protein_coding	2.52591	1.53285	3.04943	2.86623	2.31972	2.0979	2.12023	2.19251
ENSRNOG00000000804	Mrps18b	chr20:3344870-3350927	+	protein_coding	36.6069	34.0517	21.4126	26.8312	36.9542	19.3071	20.193	21.8827
ENSRNOG00000000805	Gja1	chr20:37876650-37889089	+	protein_coding	489.652	510.614	338.606	353.796	331.519	224.462	381.844	264.219
ENSRNOG00000000808	Hsf2	chr20:38935820-38963309	+	protein_coding	31.0449	26.3148	27.9644	30.6009	32.0129	36.6061	38.5286	33.0025
ENSRNOG00000000809	Atat1	chr20:3351303-3364565	+	protein_coding	6.37364	5.77953	6.22358	5.99953	5.50958	5.80134	7.71838	6.99558
ENSRNOG00000000812	RGD1302996	chr20:3364814-3368923	+	protein_coding	21.568	17.7085	13.0447	13.2936	19.9959	10.739	13.2199	14.0393
ENSRNOG00000000815	Smpdl3a	chr20:40778927-40800868	+	protein_coding	41.6051	43.4194	37.7658	36.1867	29.7675	18.1635	31.5055	27.2579
ENSRNOG00000000816	Ppp1r18	chr20:3372413-3397039	-	protein_coding	21.49	24.5886	29.0642	27.3979	24.7895	24.2015	25.4416	24.7682
ENSRNOG00000000818	Nrm	chr20:3397834-3401315	-	protein_coding	8.48652	7.4749	5.68738	5.45706	8.08629	2.73709	4.40768	5.65657
ENSRNOG00000000823	Gcc2	chr20:27832932-27879759	+	protein_coding	4.32665	3.22432	2.67905	3.11885	3.3263	3.05262	2.8142	2.41608
ENSRNOG00000000824	Dse	chr20:27703732-27782586	-	protein_coding	4.29567	4.39115	5.89852	6.20453	4.80123	4.65932	5.88397	5.22942
ENSRNOG00000000826	Flot1	chr20:3427880-3438396	-	protein_coding	68.2812	72.0198	89.0898	86.4524	84.9227	101.103	79.847	88.2194
ENSRNOG00000000827	Ier3	chr20:3438798-3440769	-	protein_coding	49.7178	53.7376	126.896	121.523	68.0811	122.029	118.651	108.768
ENSRNOG00000000831	Gtf2h4	chr20:3582742-3588375	+	protein_coding	10.741	9.88161	6.96137	5.91389	7.17127	5.30976	5.70671	5.73827
ENSRNOG00000000833	Vars2	chr20:3588497-3599514	+	protein_coding	8.61069	7.90805	3.4888	4.49961	6.9313	4.12221	4.06768	3.54685
ENSRNOG00000000837	LOC103694380	chr20:4855829-4858447	+	protein_coding	0.557449	0.631351	0.62364	0.67342	0.357329	0.316754	0.359305	0.346289
ENSRNOG00000000839	Nfkbil1	chr20:4822935-4839202	+	protein_coding	7.93336	5.13351	5.55331	4.83152	5.85215	5.47322	4.02793	5.54175
ENSRNOG00000000840	Atp6v1g2	chr20:4821285-4823494	-	protein_coding	8.49658	6.4571	6.50165	6.67206	8.2566	8.19107	7.92894	7.40347
ENSRNOG00000000841	Ddx39b	chr20:4806108-4818568	-	protein_coding	102.145	86.8888	90.1568	89.3815	75.7491	83.9178	71.6527	67.6984
ENSRNOG00000000842	Ddah2	chr20:5049496-5052585	+	protein_coding	42.3415	41.4946	38.6206	44.6665	60.7361	62.1673	52.8045	50.0223
ENSRNOG00000000847	Csnk2b	chr20:5106890-5113112	-	protein_coding	86.9584	87.5859	104.561	96.3691	96.2688	90.3475	104.361	102.261
ENSRNOG00000000848	Gpank1	chr20:5113339-5116382	+	protein_coding	17.9094	15.4068	11.3092	11.6855	12.7338	11.2576	10.7178	10.1245
ENSRNOG00000000850	Apom	chr20:5120474-5123073	-	protein_coding	1.23317	0.578475	0.765975	0.240018	0.679077	0.984537	0.606984	0.403609
ENSRNOG00000000851	Bag6	chr20:5125349-5138084	+	protein_coding	76.3847	75.5821	66.7143	66.4267	75.1147	70.3383	71.1545	60.1082
ENSRNOG00000000852	Prrc2a	chr20:5139882-5155293	-	protein_coding	71.6224	67.1464	66.5984	75.1304	86.8351	76.9486	69.7863	56.5862
ENSRNOG00000000853	Aif1	chr20:5161333-5166448	-	protein_coding	5.70682	6.55835	8.99657	8.14419	3.84105	3.7165	5.90144	6.07016
ENSRNOG00000000855	Lst1	chr20:5176016-5179263	-	protein_coding	4.89792	5.3863	9.05154	7.43393	4.08593	4.48663	5.17364	6.30279
ENSRNOG00000000858	Sapcd1	chr20:5018264-5020150	-	protein_coding	1.88877	1.45684	1.85195	1.06684	1.46411	1.63937	2.04356	1.42438
ENSRNOG00000000860	Vwa7	chr20:5008508-5017669	+	protein_coding	2.99093	1.89971	7.88336	7.85479	7.01937	12.955	6.06438	6.7256
ENSRNOG00000000866	Rbmx	chrX:159884885-159891326	-	protein_coding	14.9488	14.3674	15.1194	15.1144	13.7402	17.6298	14.9778	14.3663
ENSRNOG00000000867	Vars	chr20:4993560-5008262	+	protein_coding	23.1131	22.534	28.4094	27.8184	28.4037	34.542	23.3658	27.9924
ENSRNOG00000000869	Arhgef6	chrX:159723866-159841072	-	protein_coding	9.84891	9.32697	11.5998	13.618	14.0978	25.085	12.3746	12.0386
ENSRNOG00000000875	Fhl1	chrX:159112880-159172524	+	protein_coding	159.205	183.043	978.684	915.543	691.957	1365.35	853.651	1279.19
ENSRNOG00000000879	Slc9a6	chrX:158978755-159045044	+	protein_coding	6.40381	7.07543	6.45738	6.12187	7.84903	8.26437	7.359	6.85197
ENSRNOG00000000881	Mmgt1	chrX:158966673-158978995	-	protein_coding	12.5048	12.6313	13.0956	13.4524	14.4716	13.0241	14.6202	13.0218
ENSRNOG00000000885	Auts2	chr12:28212333-28251816	+	protein_coding	10.9733	9.42409	5.15648	5.96876	7.49785	3.99141	5.65684	2.92916
ENSRNOG00000000888	Sbds	chr12:29921443-29930600	+	protein_coding	62.897	64.6602	80.0516	70.6623	61.5675	62.9676	67.8864	64.9866
ENSRNOG00000000891	-	chr12:4737817-4741997	+	protein_coding	15.7545	13.7619	8.60895	7.7133	11.9076	9.84092	6.44021	7.42515
ENSRNOG00000000893	Tmem248	chr12:29933906-29958050	-	protein_coding	40.0347	42.2496	54.3081	47.3803	45.7634	50.974	45.8564	53.3682
ENSRNOG00000000894	Fry	chr12:5573729-5822874	-	protein_coding	17.2809	18.8977	15.1656	16.7467	20.1483	15.1428	14.9619	14.2918
ENSRNOG00000000895	Rabgef1	chr12:29961120-29988959	-	protein_coding	7.88555	8.02578	9.08268	8.62968	7.84618	8.18767	10.2446	8.00321
ENSRNOG00000000900	Tpst1	chr12:30045751-30106893	-	protein_coding	5.21965	5.4366	4.21361	3.70463	6.16784	4.76806	3.34168	5.08419
ENSRNOG00000000901	Crcp	chr12:30125168-30180115	-	protein_coding	18.0557	14.1036	15.1137	12.014	11.8597	13.1536	12.9349	13.2354
ENSRNOG00000000902	Hsph1	chr12:6322668-6341902	-	protein_coding	23.0124	26.3293	36.7879	36.0286	29.753	46.0757	37.4626	30.7499
ENSRNOG00000000903	Asl	chr12:30165694-30178341	+	protein_coding	14.8903	14.2898	12.2826	13.8769	12.4819	11.7484	13.52	12.4891
ENSRNOG00000000906	Medag	chr12:6711747-6740714	-	protein_coding	1.35562	1.40349	1.58641	1.24386	1.3316	0.718946	1.68007	1.14712
ENSRNOG00000000907	Alox5ap	chr12:6854920-6879154	-	protein_coding	0.600975	0.378886	0.647343	0.403348	0.188866	0.224429	0.861952	0.550304
ENSRNOG00000000909	Uspl1	chr12:6929978-6956984	-	protein_coding	7.89414	6.7058	7.39536	7.96259	6.59323	7.9488	8.70193	7.79657
ENSRNOG00000000913	Gusb	chr12:30198822-30227771	+	protein_coding	9.56057	12.277	12.0348	11.8374	9.64423	7.12425	12.0195	8.86411
ENSRNOG00000000917	Nupr2	chr12:30303725-30304036	-	protein_coding	4.8724	4.45794	2.19765	3.30258	2.65567	2.44172	1.87589	2.65415
ENSRNOG00000000918	Zbed5	chr12:30308469-30314519	-	protein_coding	13.8463	16.1456	16.7393	15.9408	16.2283	14.3296	16.5186	16.9185
ENSRNOG00000000921	Ubl3	chr12:7865938-7911525	+	protein_coding	34.5531	35.1759	32.4658	33.0406	32.0282	30.5745	32.9686	30.7806
ENSRNOG00000000922	Sumf2	chr12:30464676-30491102	-	protein_coding	7.05613	7.87802	5.12962	5.36055	7.22035	4.32583	4.97032	4.24043
ENSRNOG00000000923	Cct6a	chr12:30491416-30501860	-	protein_coding	68.6085	71.9102	96.1985	87.306	65.0632	92.1239	97.4471	90.2385
ENSRNOG00000000924	Slc7a1	chr12:8032809-8108972	+	protein_coding	10.9846	6.71681	12.9879	12.7628	10.1038	18.4863	12.823	15.8854
ENSRNOG00000000925	Psph	chr12:30514112-30526557	+	protein_coding	16.0749	13.6415	11.3517	11.6612	10.9843	13.2346	10.1077	18.1784
ENSRNOG00000000926	Mrps17	chr12:30570386-30573610	-	protein_coding	31.9743	36.2933	33.0915	29.6029	35.3312	31.2454	32.9887	38.2762
ENSRNOG00000000931	Sfswap	chr12:30740520-30811054	-	protein_coding	14.1605	13.7182	12.2651	13.469	13.7165	13.8709	12.0051	12.2753
ENSRNOG00000000936	Stx2	chr12:31335372-31360254	+	protein_coding	14.1137	12.4147	10.8011	10.579	11.8304	12.671	9.93153	9.44354
ENSRNOG00000000937	Slc46a3	chr12:8725517-8741951	+	protein_coding	3.5157	3.03786	1.28444	1.46426	2.45598	1.25623	1.59156	1.62897
ENSRNOG00000000938	Ran	chr12:31320624-31323810	-	protein_coding	173.65	192.18	258.907	253.48	222.513	259.245	254.29	302.373
ENSRNOG00000000940	Flt1	chr12:9034308-9205905	+	protein_coding	3.22067	4.512	4.97046	5.57524	4.39133	4.27929	5.19246	3.61836
ENSRNOG00000000942	Pan3	chr12:9216536-9331195	-	protein_coding	5.0848	5.09384	5.36931	5.91062	5.44372	6.03814	5.10922	3.61489
ENSRNOG00000000954	Polr1d	chr12:9693779-9727489	-	protein_coding	34.5764	41.9053	48.323	44.2004	34.7846	42.7259	45.7735	50.3343
ENSRNOG00000000955	Lnx2	chr12:9728486-9793428	+	protein_coding	6.20344	4.72709	4.52903	3.9752	5.46513	4.90878	4.34659	4.26255
ENSRNOG00000000956	Rasl11a	chr12:9985928-9990284	-	protein_coding	1.83623	1.50126	2.0926	1.82275	1.24698	2.01733	2.21282	2.84722
ENSRNOG00000000957	Rpl21	chr12:9996951-9998779	-	protein_coding	787.704	866.537	910.649	858.932	706.145	800.697	907.135	959.573
ENSRNOG00000000962	Slc15a4	chr12:32753824-32773277	+	protein_coding	10.8221	10.7779	8.02456	8.82187	10.5314	8.93096	8.90864	8.47764
ENSRNOG00000000967	Aacs	chr12:36512393-36555694	-	protein_coding	6.65161	5.18076	7.14316	6.68148	10.193	10.7959	5.60303	8.25311
ENSRNOG00000000968	Rnf6	chr12:10574168-10583208	+	protein_coding	26.873	25.6355	24.8583	23.5149	23.9194	23.6125	26.4573	22.6496
ENSRNOG00000000974	Zfp358	chr12:2046472-2050565	+	protein_coding	19.3536	18.7668	10.4727	10.6377	17.7397	9.51364	10.7681	8.35337
ENSRNOG00000000975	Mcoln1	chr12:2054680-2068682	+	protein_coding	16.1598	13.7618	12.259	10.5448	13.1639	8.97619	11.2846	9.09464
ENSRNOG00000000977	Pnpla6	chr12:2069959-2097904	+	protein_coding	4.23771	3.62752	2.87633	3.13678	3.73475	3.41861	2.52092	2.5293
ENSRNOG00000000979	Bri3bp	chr12:36576020-36587839	-	protein_coding	7.2408	9.41078	9.24152	10.4164	9.12902	10.0035	8.89024	9.10693
ENSRNOG00000000981	Scarb1	chr12:36694960-36761455	+	protein_coding	11.9417	14.0513	10.8015	10.866	13.0289	10.234	10.0196	11.0263
ENSRNOG00000000983	Zfp394	chr12:11179329-11187380	+	protein_coding	9.32485	8.33604	4.67969	5.31588	6.51245	5.11315	4.22149	4.20949
ENSRNOG00000000985	Cpsf4	chr12:11199898-11215708	-	protein_coding	17.4628	16.1707	13.4646	11.9141	13.2935	12.9661	12.2991	10.887
ENSRNOG00000000987	Ptcd1	chr12:11215886-11233633	+	protein_coding	8.32885	6.13716	4.9788	4.92258	5.22206	4.37322	4.56449	4.40187
ENSRNOG00000000988	Xab2	chr12:2158389-2170504	-	protein_coding	17.8234	13.6859	12.1411	12.2794	15.2503	12.3372	13.2937	9.97089
ENSRNOG00000000989	Bud31	chr12:11232964-11240400	-	protein_coding	88.9339	88.4871	83.186	77.2569	72.6759	69.3851	89.2613	87.0115
ENSRNOG00000000990	Pdap1	chr12:11240761-11251004	+	protein_coding	93.2619	99.342	115.207	111.215	89.3207	110.815	113.987	126.572
ENSRNOG00000000991	Arpc1b	chr12:11252296-11265865	-	protein_coding	111.916	131.931	139.046	130.032	102.14	103.239	132.273	122.785
ENSRNOG00000000994	Stxbp2	chr12:2180150-2191175	+	protein_coding	4.65986	4.44799	4.48683	4.80634	2.75624	3.69196	3.71547	3.25492
ENSRNOG00000000996	Arpc1a	chr12:11272609-11294058	-	protein_coding	65.6424	71.9791	74.8785	78.0383	71.8773	80.792	80.9463	84.5108
ENSRNOG00000000999	Smurf1	chr12:11407213-11526465	+	protein_coding	13.2411	13.0797	13.3824	12.9394	14.5488	13.3854	13.2884	11.9594
ENSRNOG00000001003	Trappc5	chr12:2228670-2232214	+	protein_coding	30.5488	29.3248	26.2194	27.7122	22.0476	22.4568	25.407	23.8482
ENSRNOG00000001004	Ncor2	chr12:36871999-37033701	+	protein_coding	20.1186	17.1327	13.535	14.4065	17.9005	14.1671	12.0079	10.7569
ENSRNOG00000001007	Baiap2l1	chr12:12227010-12321172	+	protein_coding	32.5829	33.6767	29.851	32.2473	33.3222	37.3443	34.939	36.1915
ENSRNOG00000001009	Bri3	chr12:12322243-12330939	-	protein_coding	79.1994	162.394	81.1093	73.9486	123.95	58.2785	117.282	129.766
ENSRNOG00000001010	Tecpr1	chr12:12374790-12402552	+	protein_coding	8.12209	7.94173	6.14428	6.43577	8.66522	5.98316	5.5012	5.10451
ENSRNOG00000001030	Tsc22d1	chr15:58554374-58658153	+	protein_coding	87.4429	106.583	155.624	163.963	166.067	199.927	151.332	171.535
ENSRNOG00000001032	Ccz1b	chr12:12638864-12662371	+	protein_coding	14.4708	15.0223	15.1664	16.3858	14.5306	16.2009	15.9929	14.4702
ENSRNOG00000001033	Nufip1	chr15:58170967-58201970	+	protein_coding	14.5214	12.705	13.7244	13.9047	12.6899	12.9584	13.1947	12.7404
ENSRNOG00000001034	Evi5l	chr12:2587891-2626310	-	protein_coding	11.0762	10.0509	9.38769	10.1302	10.9538	8.97881	9.53322	7.4094
ENSRNOG00000001035	Gtf2h3	chr12:37427546-37444282	-	protein_coding	10.5656	7.75643	6.53153	7.32294	5.80138	6.98591	6.28079	7.62787
ENSRNOG00000001037	Gpalpp1	chr15:58153275-58171049	-	protein_coding	14.1125	13.3956	11.9822	11.8087	12.0024	11.9423	12.9569	9.51985
ENSRNOG00000001039	Eif2b1	chr12:37444072-37465398	+	protein_coding	14.1886	14.0019	15.1706	14.7125	14.0203	15.3911	16.1686	15.8297
ENSRNOG00000001040	Pms2	chr12:12714394-12738641	-	protein_coding	8.13235	6.39574	6.68453	6.73986	7.66723	7.10935	5.63271	6.28057
ENSRNOG00000001043	Ddx55	chr12:37453005-37468935	-	protein_coding	12.0031	10.6037	9.40233	8.71506	10.5897	8.8325	8.34718	9.19598
ENSRNOG00000001044	Aimp2	chr12:12738812-12748345	+	protein_coding	32.826	34.6185	40.5616	39.8573	40.1993	49.5838	38.7548	55.9869
ENSRNOG00000001047	Map2k7	chr12:2548218-2555164	-	protein_coding	19.0713	20.0004	14.8612	14.6544	19.7551	16.0698	15.5527	12.721
ENSRNOG00000001049	Tpt1	chr15:57891680-57894504	+	protein_coding	1779.36	1880.06	1936.43	1836.21	1610.06	1619.43	1996.43	1973.73
ENSRNOG00000001050	Eif2ak1	chr12:12748785-12782146	-	protein_coding	23.3612	21.6992	18.9832	19.4976	24.0016	19.3839	19.1909	17.4365
ENSRNOG00000001052	Slc25a30	chr15:57813356-57834173	-	protein_coding	60.7946	52.1384	29.3408	35.3834	41.7315	30.7488	32.2236	21.0076
ENSRNOG00000001053	Tmed2	chr12:37471260-37480297	-	protein_coding	157.563	171.986	182.377	172.624	137.388	162.426	169.422	179.847
ENSRNOG00000001055	Rilpl1	chr12:37490584-37528784	+	protein_coding	60.8032	52.2402	30.833	31.4337	50.2961	33.3402	31.2007	32.9829
ENSRNOG00000001056	Snapc2	chr12:2537275-2540668	-	protein_coding	20.8988	20.8862	14.4412	13.9115	20.9877	15.7941	15.4627	13.2153
ENSRNOG00000001057	Ctxn1	chr12:2534212-2535822	+	protein_coding	2.01054	1.75477	2.12065	2.46137	2.19755	4.17465	3.04147	2.58107
ENSRNOG00000001058	Timm44	chr12:2517006-2533706	+	protein_coding	69.9774	63.7642	49.8944	45.7055	67.5227	55.5163	52.0557	56.2234
ENSRNOG00000001059	Usp42	chr12:12859661-12877495	+	protein_coding	5.29911	4.99614	4.06111	4.11838	4.73828	3.63825	3.88311	3.04281
ENSRNOG00000001060	Snrnp35	chr12:37531095-37538403	-	protein_coding	39.9871	38.1158	32.0209	29.1089	24.5641	23.273	24.9529	26.1563
ENSRNOG00000001061	Rilpl2	chr12:37544918-37556453	+	protein_coding	14.0149	12.8618	10.7463	11.1048	10.4074	9.19396	9.21682	11.6265
ENSRNOG00000001062	Kmt5a	chr12:37559770-37574750	-	protein_coding	95.0616	85.9835	66.0558	71.575	93.1134	88.6686	68.4294	72.9441
ENSRNOG00000001064	Sbno1	chr12:37593874-37649036	+	protein_coding	14.5706	14.101	11.7855	13.504	14.6377	14.7725	15.0644	11.171
ENSRNOG00000001065	Cyth3	chr12:12877559-12945192	-	protein_coding	8.93257	10.449	12.3035	11.4031	11.3689	11.5405	14.0046	9.14705
ENSRNOG00000001068	Rac1	chr12:13090172-13111873	+	protein_coding	92.5749	97.6477	108.615	104.535	107.278	100.702	108.21	102.582
ENSRNOG00000001069	Elavl1	chr12:2461502-2502432	+	protein_coding	26.921	28.3422	32.2753	37.512	30.2027	36.5986	43.5472	32.0992
ENSRNOG00000001070	Cdk2ap1	chr12:37668369-37677063	+	protein_coding	146.818	177.9	202.818	208.228	183.706	189.86	201.662	208.075
ENSRNOG00000001071	Higd2al1	chr12:4546287-4546607	+	protein_coding	3.03045	2.82656	1.87738	2.2218	2.84436	2.66642	1.46517	2.30019
ENSRNOG00000001072	Cers4	chr12:4439750-4474729	-	protein_coding	22.0655	22.5275	11.6047	11.5289	19.7493	12.7231	11.4139	11.5706
ENSRNOG00000001073	RGD1563482	chr12:37677019-37699616	-	protein_coding	4.88312	4.41804	3.04524	3.39725	4.0838	3.64364	1.99284	3.58793
ENSRNOG00000001074	Mphosph9	chr12:37702404-37768957	+	protein_coding	2.53752	2.08697	1.66691	1.38759	2.67223	1.78239	1.49119	1.83711
ENSRNOG00000001079	Daglb	chr12:13113237-13157666	-	protein_coding	3.87371	4.0173	3.27654	3.21086	4.21322	3.44526	2.72606	3.04253
ENSRNOG00000001080	Arl6ip4	chr12:37904379-37906521	-	protein_coding	34.4344	34.6947	31.1237	31.0705	29.4937	28.3158	30.1653	33.3615
ENSRNOG00000001081	Ogfod2	chr12:37907130-37910439	-	protein_coding	2.28466	2.41182	1.64234	2.00389	1.79427	1.23098	1.54944	1.89334
ENSRNOG00000001083	Kdelr2	chr12:13192453-13210758	-	protein_coding	52.1705	59.4562	64.2119	62.7225	51.9962	55.6345	63.7191	60.9008
ENSRNOG00000001086	Vps37b	chr12:37984790-38023368	+	protein_coding	23.641	19.1852	20.6389	22.1945	23.6658	22.0325	19.853	21.703
ENSRNOG00000001088	Rfc3	chr12:1460538-1471357	+	protein_coding	21.8995	17.2352	11.5812	12.7687	20.7448	14.8174	12.7312	11.8949
ENSRNOG00000001090	Stard13	chr12:1023531-1195591	-	protein_coding	13.687	14.1949	16.6778	18.1553	16.7777	22.3552	18.8722	17.2916
ENSRNOG00000001091	Hip1r	chr12:38024519-38053085	-	protein_coding	21.2259	19.9769	22.5827	22.9063	25.5877	28.2466	19.7981	20.1708
ENSRNOG00000001094	Zfp316	chr12:13353750-13364338	+	protein_coding	3.38786	2.24553	1.28565	1.49331	2.36274	1.41834	1.07048	1.18156
ENSRNOG00000001098	Pds5b	chr12:660011-794042	+	protein_coding	6.32268	9.21284	3.85596	4.05769	5.46889	4.2769	4.26187	3.53101
ENSRNOG00000001099	Rbak	chr12:13428685-13442286	+	protein_coding	3.15644	2.84674	1.77599	1.17865	2.25025	1.70082	1.41622	1.16115
ENSRNOG00000001101	Rnf216	chr12:13508429-13632304	+	protein_coding	13.2288	10.6943	9.58301	9.20234	11.5799	8.99519	7.86787	7.90199
ENSRNOG00000001104	Foxk1	chr12:14180029-14244316	-	protein_coding	7.23829	6.44665	6.50877	7.66374	7.78019	8.19338	7.12432	5.01879
ENSRNOG00000001106	Denr	chr12:38096034-38116919	-	protein_coding	42.0185	42.9534	54.7679	52.4823	40.1966	46.9479	53.3304	55.4104
ENSRNOG00000001107	Ap5z1	chr12:14169139-14175945	-	protein_coding	6.47065	3.61373	2.04672	2.81966	2.56061	3.2227	2.19171	1.79954
ENSRNOG00000001108	N4bp2l2	chr12:628488-650376	-	protein_coding	22.9231	23.0395	21.5555	20.1021	21.4237	19.1364	22.6892	18.7853
ENSRNOG00000001111	Brca2	chr12:504007-544748	+	protein_coding	1.03653	0.880234	0.359257	0.380322	0.969935	0.436072	0.385862	0.335006
ENSRNOG00000001114	Wipi2	chr12:13969586-13998172	-	protein_coding	17.3256	16.7524	12.3131	13.3236	16.062	14.6496	13.6962	12.4408
ENSRNOG00000001117	Fbxl18	chr12:13734429-13747215	+	protein_coding	0.378017	0.377915	0.433315	0.438077	0.76132	0.595738	0.470386	0.317145
ENSRNOG00000001120	Med13l	chr12:43421308-43576804	-	protein_coding	6.86985	6.60929	6.4761	7.27292	7.03709	6.78227	7.50195	5.76374
ENSRNOG00000001123	RGD1562310	chr12:43920564-43940798	-	protein_coding	3.17061	2.81871	2.54134	2.0724	2.96755	2.69821	2.29668	1.69722
ENSRNOG00000001126	Fbxw8	chr12:44046217-44138138	+	protein_coding	8.22193	8.36524	8.43333	9.41235	10.3099	10.3375	9.40267	8.54222
ENSRNOG00000001128	Tesc	chr12:44141422-44174583	-	protein_coding	237.066	273.017	149.57	155.937	202.433	91.0616	156.548	138.96
ENSRNOG00000001129	Fbxo21	chr12:44246508-44279002	-	protein_coding	15.939	17.4435	8.52423	10.4511	14.6388	10.0993	7.63496	8.00951
ENSRNOG00000001134	Rfc5	chr12:44931494-44941324	+	protein_coding	9.89723	7.78258	5.92196	6.22482	11.3291	7.4951	4.44051	5.92054
ENSRNOG00000001135	Wsb2	chr12:44942443-44962656	-	protein_coding	69.1835	78.8068	82.7061	83.3606	102.95	94.398	82.9616	83.1074
ENSRNOG00000001136	Pebp1	chr12:45026886-45031145	+	protein_coding	285.896	309.515	284.854	278.469	320.966	289.874	288.347	312.52
ENSRNOG00000001138	Taok3	chr12:45037883-45182974	-	protein_coding	3.06987	2.65511	3.45442	3.8906	2.96243	3.10822	3.21939	2.4401
ENSRNOG00000001139	Suds3	chr12:45199577-45221512	+	protein_coding	26.6889	27.3678	23.5979	24.7678	30.511	25.4252	26.3825	21.9423
ENSRNOG00000001142	Prkab1	chr12:46316236-46326790	+	protein_coding	43.3903	37.6632	27.3525	26.6824	33.5789	26.0007	23.8048	23.5471
ENSRNOG00000001143	Cit	chr12:46334665-46494174	-	protein_coding	2.29781	1.13129	0.616005	0.858863	2.27802	1.08737	0.777647	0.582764
ENSRNOG00000001148	Rplp0	chr12:46791528-46794797	-	protein_coding	1064.72	1174.01	1271.82	1228.31	1045.99	1159.96	1303.29	1372
ENSRNOG00000001149	Pxn	chr12:46797954-46845080	-	protein_coding	16.9103	15.116	13.623	15.873	15.8312	14.0695	15.3727	10.7198
ENSRNOG00000001151	Sirt4	chr12:46868416-46876592	+	protein_coding	3.53191	2.68264	1.54554	1.50282	2.29478	1.54633	1.79425	1.50126
ENSRNOG00000001152	Glp1r	chr20:9586075-9626228	+	protein_coding	0.541846	1.00605	0.872322	0.401912	0.415232	0.299115	0.324336	0.323492
ENSRNOG00000001156	Msi1	chr12:46895447-46920952	-	protein_coding	0.871242	0.882359	0.922426	0.794585	0.718663	0.628709	0.877364	0.926875
ENSRNOG00000001158	Abcg1	chr20:9743269-9840489	+	protein_coding	27.1624	23.6215	19.6809	19.3303	19.1053	14.7647	16.8313	16.2143
ENSRNOG00000001160	NEWGENE_1586233	chr12:46987404-46989897	-	protein_coding	15.7873	18.6054	12.7754	12.8577	14.4387	11.1259	14.0596	12.4524
ENSRNOG00000001161	Gatc	chr12:46989951-47039542	+	protein_coding	22.9659	24.4635	20.955	20.7505	22.0035	21.3727	20.4397	20.8664
ENSRNOG00000001163	Srsf9	chr12:47039716-47046022	-	protein_coding	19.6935	23.0674	24.872	22.8039	14.8479	17.1749	23.6082	18.1935
ENSRNOG00000001169	Slc37a1	chr20:10032641-10087688	+	protein_coding	9.56171	6.03665	4.53479	4.69439	7.49824	4.17474	3.89991	5.05337
ENSRNOG00000001170	Cox6a1	chr12:47024442-47027495	+	protein_coding	583.422	585.336	603.095	577.097	685.021	588.106	617.567	738.038
ENSRNOG00000001171	Coq5	chr12:47078753-47095438	-	protein_coding	16.5661	16.0249	15.6346	14.5497	18.3912	16.8098	14.8101	17.0022
ENSRNOG00000001172	Rnf10	chr12:47103314-47138128	+	protein_coding	95.1467	96.5838	108.597	109.033	122.515	136.272	117.903	118.674
ENSRNOG00000001173	Cabp1	chr12:47179664-47209784	+	protein_coding	1.20945	0.855533	1.53289	0.849274	1.73442	3.35808	1.12311	2.37785
ENSRNOG00000001174	Pde9a	chr20:10123651-10216548	+	protein_coding	1.54325	0.860859	1.0706	0.596825	0.557284	0.668721	0.616045	0.533019
ENSRNOG00000001177	Acads	chr12:47254484-47263747	+	protein_coding	71.014	69.2245	39.1541	39.8449	72.5414	40.3587	44.2728	42.4066
ENSRNOG00000001178	Sppl3	chr12:47276476-47360507	-	protein_coding	28.551	29.6241	22.6106	22.4768	25.7921	21.854	22.2661	20.6461
ENSRNOG00000001181	Wdr4	chr20:10239154-10257044	-	protein_coding	3.08024	2.42435	3.87919	3.81657	3.09088	4.1281	3.78859	3.81904
ENSRNOG00000001182	Ndufv3	chr20:10265806-10275304	+	protein_coding	69.5758	74.5357	64.2384	59.6846	55.9154	57.398	67.6617	66.989
ENSRNOG00000001184	Pknox1	chr20:10334308-10358922	+	protein_coding	4.99761	4.46354	4.73116	4.68228	4.49149	4.97188	4.52639	4.12439
ENSRNOG00000001185	RGD1311899	chr12:47433358-47438931	-	protein_coding	45.6579	51.8914	46.5626	50.6538	49.167	42.1843	49.0333	46.4642
ENSRNOG00000001187	Oasl	chr12:47444104-47456894	-	protein_coding	24.3276	17.296	17.8871	17.8617	10.5385	6.17359	9.29717	9.59922
ENSRNOG00000001189	Sik1	chr20:10668411-10680283	-	protein_coding	4.0023	3.75371	13.1881	14.892	6.95524	16.4266	13.1918	10.6126
ENSRNOG00000001190	Git2	chr12:47590154-47631119	+	protein_coding	24.282	22.8605	21.4252	22.5223	20.794	22.5266	23.4399	17.2248
ENSRNOG00000001191	Tchp	chr12:47638274-47653638	-	protein_coding	4.94081	3.51166	2.903	2.90144	3.65765	2.2197	2.73604	1.97916
ENSRNOG00000001192	Gltp	chr12:47667556-47687707	+	protein_coding	13.3376	14.9311	11.9071	12.1874	13.6654	11.5721	11.343	10.3377
ENSRNOG00000001193	Hsf2bp	chr20:10757854-10844178	-	protein_coding	0.25986	0.352012	1.8428	1.04218	1.46075	3.48869	0.756245	2.08971
ENSRNOG00000001194	Rrp1b	chr20:10844266-10869821	+	protein_coding	9.00166	6.86228	8.69632	8.81439	9.59839	10.8539	8.33939	8.46273
ENSRNOG00000001199	Pop5	chr12:47138346-47142852	-	protein_coding	10.9651	12.6504	7.90327	9.31432	10.0217	7.60037	8.77567	8.60006
ENSRNOG00000001201	Cstb	chr20:10966331-10968432	-	protein_coding	214.641	248.24	245.103	244.963	182.956	218.965	244.914	266.223
ENSRNOG00000001203	Rrp1	chr20:10981998-10993280	+	protein_coding	27.5549	28.9762	28.9149	27.8809	27.3181	27.2491	25.8461	27.1234
ENSRNOG00000001204	Ankrd13a	chr12:47558590-47588335	-	protein_coding	30.4367	33.9784	34.5063	34.776	37.9954	36.9151	37.3413	35.9369
ENSRNOG00000001205	Agpat3	chr20:11114164-11144806	+	protein_coding	11.9928	11.6535	8.55789	8.34713	10.1087	8.35028	7.92027	7.78061
ENSRNOG00000001210	Pwp2	chr20:11228844-11243205	+	protein_coding	8.08346	7.73871	9.98718	10.9339	7.87439	11.2997	10.461	10.3596
ENSRNOG00000001211	RGD1303003	chr20:11244353-11252449	+	protein_coding	146.759	140.043	92.0955	88.7138	136.859	87.2579	100.746	104.455
ENSRNOG00000001214	Pfkl	chr20:11393877-11415882	+	protein_coding	33.9239	32.5917	34.7583	35.0292	49.2334	49.5863	36.1293	33.2566
ENSRNOG00000001215	RGD1309594	chr20:11417429-11424324	-	protein_coding	9.23867	8.26077	4.04508	4.39065	6.93846	4.74252	4.75416	3.71989
ENSRNOG00000001217	Lrrc3	chr20:11489456-11490406	+	protein_coding	1.33398	1.9163	1.54076	1.54518	2.00943	1.54334	2.13082	1.27057
ENSRNOG00000001222	Ube2g2	chr20:11700089-11721838	-	protein_coding	48.5459	50.3843	32.6092	33.2274	38.5313	31.0769	34.7653	29.7368
ENSRNOG00000001223	Pttg1ip	chr20:11746370-11764233	-	protein_coding	86.2293	96.0696	72.2237	78.4439	76.8012	64.6275	84.4946	69.77
ENSRNOG00000001224	Itgb2	chr20:11777783-11815647	-	protein_coding	5.37085	4.6833	6.78202	6.66739	3.38867	3.74228	5.57155	4.39779
ENSRNOG00000001225	Fam207a	chr20:11863082-11896774	+	protein_coding	14.8614	13.7017	11.3548	10.7074	13.5945	8.55994	8.94624	11.0735
ENSRNOG00000001227	Adarb1	chr20:11972381-12101047	+	protein_coding	6.38552	7.15151	7.63127	7.89832	6.4576	7.70412	6.29086	5.9169
ENSRNOG00000001228	Pofut2	chr20:12117811-12128747	-	protein_coding	60.2045	65.948	61.6863	62.6289	77.1825	58.7555	63.2237	65.2254
ENSRNOG00000001229	Col18a1	chr20:12225202-12332858	+	protein_coding	49.9645	57.9164	66.5114	63.0895	50.7128	55.3497	66.5571	50.2863
ENSRNOG00000001232	Slc19a1	chr20:12334676-12352377	-	protein_coding	10.0405	9.67173	9.17954	8.73562	12.3147	11.0924	8.06299	9.59252
ENSRNOG00000001235	Gna12	chr12:15890170-15971212	+	protein_coding	42.444	46.3266	34.1198	36.2082	45.0773	33.5559	38.9594	32.7434
ENSRNOG00000001236	Brat1	chr12:16015771-16027881	-	protein_coding	5.12115	4.01701	3.36701	2.79567	3.57255	3.07117	2.61561	2.5426
ENSRNOG00000001237	Cabin1	chr20:13836030-13963003	+	protein_coding	4.44831	3.03167	4.24869	4.06413	5.01751	4.71048	3.69209	3.95813
ENSRNOG00000001238	Rsrc2	chr12:38274297-38294292	+	protein_coding	48.6679	43.1084	42.8855	40.7234	40.388	41.5491	41.304	39.5539
ENSRNOG00000001239	Ddt	chr20:13827132-13831588	+	protein_coding	49.8499	43.6827	36.4124	30.28	32.4947	26.248	36.62	31.8503
ENSRNOG00000001241	Iqce	chr12:15857805-16067924	+	protein_coding	2.19749	2.04402	1.35376	0.924116	2.08053	1.68706	1.39609	1.09997
ENSRNOG00000001243	Zcchc8	chr12:38303624-38326502	+	protein_coding	15.2322	12.4791	12.2098	11.7979	11.426	11.7174	10.8998	8.60781
ENSRNOG00000001245	Pcbp3	chr20:12429315-12629981	+	protein_coding	12.0928	11.4257	10.1442	11.4797	18.911	17.4729	9.70313	14.4669
ENSRNOG00000001247	Clip1	chr12:38345456-38452652	+	protein_coding	12.685	12.4684	12.475	14.2055	14.4899	16.1782	15.2933	12.2099
ENSRNOG00000001249	Col6a1	chr20:12658065-12675561	+	protein_coding	188.521	211.309	223.33	228.851	198.457	207.774	238.62	182.613
ENSRNOG00000001250	Lfng	chr12:16118634-16126953	-	protein_coding	1.9656	2.00645	1.89403	1.7779	1.64557	1.93946	1.72865	1.25031
ENSRNOG00000001252	Chst12	chr12:16200019-16201632	-	protein_coding	4.07778	4.06376	3.71387	3.94495	3.78511	1.98338	3.53206	3.43473
ENSRNOG00000001253	Eif3b	chr12:16285733-16310190	-	protein_coding	70.1766	74.2353	89.9298	91.6547	87.9346	102.582	89.822	94.975
ENSRNOG00000001254	Col6a2	chr20:12773427-12801180	+	protein_coding	190.032	219.22	234.116	243.077	200.36	212.855	236.521	195.728
ENSRNOG00000001255	Mlxip	chr12:38567247-38638536	-	protein_coding	5.354	4.29391	3.21394	4.76366	5.26259	4.8281	5.01385	3.18514
ENSRNOG00000001256	Atxn2	chr12:40266662-40332612	-	protein_coding	21.5687	19.5286	16.9176	18.0581	21.7818	21.6733	18.3514	18.5157
ENSRNOG00000001258	Snx8	chr12:16340922-16389497	+	protein_coding	10.2007	10.9443	8.12081	8.93952	10.9364	9.20578	8.26609	8.07202
ENSRNOG00000001259	Cux2	chr12:40018937-40219291	+	protein_coding	10.0626	7.26725	6.68162	6.3603	11.6877	12.7261	5.86595	8.82087
ENSRNOG00000001260	Nudt1	chr12:16391578-16395029	-	protein_coding	4.62647	4.35798	3.91518	3.6636	4.98675	2.2566	4.14772	3.41555
ENSRNOG00000001265	Mad1l1	chr12:16410083-16719824	+	protein_coding	5.12186	4.60488	3.3367	3.01076	4.44472	3.98882	2.9521	3.05064
ENSRNOG00000001269	Ppp1cc	chr12:39864295-39882030	-	protein_coding	114.584	114.548	112.155	116.62	120.776	120.853	126.276	111.173
ENSRNOG00000001270	Hvcn1	chr12:39822637-39850567	-	protein_coding	4.79509	4.09001	5.02367	5.78325	4.98138	3.90763	5.7915	4.35107
ENSRNOG00000001271	Card6	chr2:54810110-54824033	-	protein_coding	12.8837	12.6014	8.75326	8.81279	9.18966	7.48325	8.85705	8.05948
ENSRNOG00000001272	Mcm3ap	chr20:12879278-12917039	-	protein_coding	9.71242	9.08183	7.38508	8.37763	9.56552	8.21204	7.67348	5.73816
ENSRNOG00000001273	Psmg3	chr12:16899025-16901934	+	protein_coding	37.8142	33.4191	34.8747	29.2207	28.4023	25.2125	29.188	32.1824
ENSRNOG00000001274	Vps29	chr12:39690069-39699113	-	protein_coding	42.2868	65.734	44.4505	63.978	36.335	54.283	62.5149	40.5657
ENSRNOG00000001276	Pcnt	chr20:12944786-13038431	+	protein_coding	5.43855	4.34286	2.43321	2.50254	4.51924	2.35056	2.27931	2.09092
ENSRNOG00000001277	Mafk	chr12:16923990-16934706	-	protein_coding	27.4348	38.8592	79.9361	87.3426	63.5337	111.482	92.1912	81.4181
ENSRNOG00000001278	Gpn3	chr12:39670453-39679510	-	protein_coding	15.2474	14.1105	13.4661	11.3789	12.4268	10.3649	13.376	10.6768
ENSRNOG00000001283	Anapc7	chr12:39614733-39641285	-	protein_coding	27.4121	23.0573	20.1278	21.3676	21.5145	20.2151	20.406	18.0625
ENSRNOG00000001285	Atp2a2	chr12:39553903-39603326	+	protein_coding	807.361	769.953	573.273	580.611	662.42	393.395	578.856	527.788
ENSRNOG00000001288	Gpr146	chr12:17345510-17358617	-	protein_coding	40.9636	37.9321	18.6712	20.3442	37.0734	19.5936	14.7251	21.2402
ENSRNOG00000001289	LOC498154	chr12:17277635-17380494	+	protein_coding	4.07495	4.19317	2.76339	2.47922	2.78448	2.52682	2.46057	2.68079
ENSRNOG00000001293	Get4	chr12:17469112-17486157	-	protein_coding	50.0273	47.956	46.3059	47.622	53.3188	45.1532	42.8155	51.8377
ENSRNOG00000001294	Ift81	chr12:39423596-39506890	+	protein_coding	23.002	18.6814	14.035	13.4661	15.4623	10.6467	11.2552	10.9451
ENSRNOG00000001297	Prmt2	chr20:13156241-13212606	+	protein_coding	11.8379	12.1376	11.36	11.9846	11.3281	12.2208	11.1036	10.8587
ENSRNOG00000001299	Sun1	chr12:17488487-17522534	-	protein_coding	39.6225	36.0701	30.3311	28.8714	31.8772	27.932	25.8175	24.7225
ENSRNOG00000001300	P2rx4	chr12:39308025-39325673	-	protein_coding	13.1028	12.8764	13.5784	12.4127	11.8817	11.8135	11.5049	9.93009
ENSRNOG00000001302	Adora2a	chr20:14265252-14282873	-	protein_coding	2.08525	2.44273	1.10158	1.62241	1.72774	2.01513	1.7567	1.20513
ENSRNOG00000001303	Specc1l	chr20:14287457-14393793	-	protein_coding	16.4246	13.6859	9.36964	9.97825	13.5949	10.228	10.8077	8.73291
ENSRNOG00000001304	Bcr	chr20:14421141-14545772	-	protein_coding	9.97247	8.67183	8.47868	8.08766	10.1825	8.56485	8.27752	7.62459
ENSRNOG00000001309	Camkk2	chr12:39253409-39302601	+	protein_coding	1.49735	1.93693	1.36886	1.82105	1.93251	1.72561	1.47492	1.0703
ENSRNOG00000001312	Pdgfa	chr12:17734133-17755285	+	protein_coding	27.0089	24.9282	21.3682	21.8677	24.0538	16.8672	18.9575	20.0304
ENSRNOG00000001314	Fam20c	chr12:17913767-17972737	-	protein_coding	24.8557	23.3115	17.9319	17.1217	23.573	19.0545	15.0179	17.7897
ENSRNOG00000001316	Anapc5	chr12:39209129-39242690	+	protein_coding	145.626	156.288	139.885	148.296	148.535	134.68	145.96	140.648
ENSRNOG00000001317	Zfp68	chr12:18152659-18167517	+	protein_coding	15.4336	13.6229	10.2903	9.71054	10.9186	9.35515	9.75555	9.82529
ENSRNOG00000001323	Zfp157	chr12:18464781-18487178	-	protein_coding	6.23498	4.4516	2.82251	2.52129	3.98765	2.61865	2.94537	3.04492
ENSRNOG00000001325	Il3ra	chr12:18534767-18540166	-	protein_coding	7.79605	6.1254	6.25806	5.91928	7.22888	5.07165	4.41871	3.42802
ENSRNOG00000001331	Rnf34	chr12:39164290-39185168	-	protein_coding	17.3908	14.0849	14.6926	14.273	13.7132	14.7262	15.6881	14.2045
ENSRNOG00000001335	Zkscan1	chr12:19231092-19247387	+	protein_coding	5.94999	4.13236	4.02221	4.78669	4.74541	4.88659	4.29402	4.06171
ENSRNOG00000001336	Orai1	chr12:38981927-38995570	-	protein_coding	13.5941	13.3828	12.5096	11.4651	17.2822	11.3582	13.3097	13.2005
ENSRNOG00000001337	Setd1b	chr12:38845621-38869346	-	protein_coding	5.62044	4.95505	4.33227	4.56339	6.11308	4.25522	3.98693	3.45806
ENSRNOG00000001339	Psmd9	chr12:38786540-38805121	-	protein_coding	18.7079	18.6067	20.2314	20.7384	19.6378	21.3614	20.6154	19.9376
ENSRNOG00000001341	Zfp113	chr12:19288403-19294888	-	protein_coding	3.25117	3.25525	1.94099	2.02539	3.1111	2.328	1.96852	1.96888
ENSRNOG00000001344	Aldh2	chr12:40466495-40498752	+	protein_coding	90.1378	83.0535	70.4386	75.3075	91.2305	104.372	80.3077	74.587
ENSRNOG00000001345	Mapkapk5	chr12:40510378-40529338	+	protein_coding	23.2763	26.8689	24.0611	25.8168	23.0216	22.1255	24.8021	25.6423
ENSRNOG00000001346	Cops6	chr12:19303387-19306226	+	protein_coding	80.7387	85.4185	91.4838	88.5566	80.4202	83.7964	86.743	88.8068
ENSRNOG00000001348	Erp29	chr12:40619377-40625883	+	protein_coding	53.9758	55.1747	72.0278	65.9614	50.1556	67.0112	64.1019	65.806
ENSRNOG00000001349	Mcm7	chr12:19306607-19314016	-	protein_coding	31.9538	23.0898	15.6035	17.5341	32.2617	19.929	14.6628	12.9178
ENSRNOG00000001350	Naa25	chr12:40628005-40680397	-	protein_coding	7.59114	8.14708	10.1924	11.7463	10.4286	14.3709	11.384	10.2548
ENSRNOG00000001351	Trafd1	chr12:40695520-40709462	+	protein_coding	62.588	49.3345	51.6171	51.1078	38.2924	39.9827	39.7138	34.157
ENSRNOG00000001352	Hectd4	chr12:40713841-40822159	-	protein_coding	2.71538	2.73431	1.87177	2.5991	3.42413	2.33435	2.10617	1.83968
ENSRNOG00000001353	Ap4m1	chr12:19314251-19320142	+	protein_coding	8.32283	7.2503	5.6124	6.22476	6.33594	5.58492	4.4872	4.47229
ENSRNOG00000001355	Taf6	chr12:19320271-19328637	-	protein_coding	20.1734	18.5896	14.7707	16.7894	18.5915	16.3679	14.6924	16.7677
ENSRNOG00000001357	Mblac1	chr12:19335841-19337102	+	protein_coding	6.96892	4.36629	5.25675	5.15894	5.69547	7.59088	4.77585	6.13972
ENSRNOG00000001367	Gpc2	chr12:19593041-19599374	-	protein_coding	1.13883	0.83881	0.587992	0.394234	0.974345	0.512618	0.39622	0.407111
ENSRNOG00000001369	Oas1a	chr12:41200718-41211909	+	protein_coding	60.9795	54.5823	47.1035	49.7305	23.1906	18.794	30.1822	22.2944
ENSRNOG00000001375	Gal3st4	chr12:19583110-19592000	-	protein_coding	1.30855	1.06326	1.22173	1.27693	1.28625	1.22872	1.12946	1.14966
ENSRNOG00000001376	Mettl7a	chr7:141973553-141981432	+	protein_coding	7.87502	6.64008	4.13955	4.27227	3.7046	4.06263	3.2023	2.83005
ENSRNOG00000001377	Ddx54	chr12:41470557-41485122	-	protein_coding	15.1013	14.933	17.5145	16.5273	16.6651	17.9026	16.765	13.6402
ENSRNOG00000001383	Slc8b1	chr12:41566981-41590244	-	protein_coding	6.87171	6.40177	6.94978	7.45296	4.95883	4.55531	5.14963	5.19985
ENSRNOG00000001385	Plbd2	chr12:41600005-41619186	+	protein_coding	45.9646	52.9348	50.8808	48.5602	50.9189	41.1126	51.7706	41.1906
ENSRNOG00000001387	LOC100910540	chr12:21981755-21986473	+	protein_coding	11.5655	8.734	6.41345	6.57334	8.23952	6.09911	6.66487	5.98325
ENSRNOG00000001389	Irs3	chr12:22122953-22125091	+	protein_coding	2.49143	2.74587	1.63574	1.89959	1.72669	1.35459	1.20027	1.50842
ENSRNOG00000001391	Sdsl	chr12:41636994-41647205	+	protein_coding	0.353715	0.594003	0.77261	0.737909	0.265068	0.511775	0.268391	0.554928
ENSRNOG00000001396	Mospd3	chr12:22165486-22169241	+	protein_coding	20.2947	20.8567	19.6699	17.6399	22.9318	16.6201	19.535	17.9792
ENSRNOG00000001397	Rbm19	chr12:41907740-41993957	-	protein_coding	4.85888	4.87423	5.46137	5.89196	5.41467	6.06253	5.63168	6.47495
ENSRNOG00000001399	Tbx5	chr12:42097626-42148146	+	protein_coding	17.0025	10.7175	8.52896	7.70277	9.39357	6.05184	6.00047	6.84933
ENSRNOG00000001402	Lrch4	chr12:22127393-22138382	-	protein_coding	11.764	11.149	10.3823	11.258	12.1749	10.9794	8.84174	8.37868
ENSRNOG00000001404	Agfg2	chr12:22082057-22118220	+	protein_coding	23.6533	23.2265	5.16065	10.9789	18.071	10.5565	4.3238	9.21415
ENSRNOG00000001409	Gnb2	chr12:22229079-22234096	+	protein_coding	167.977	182.056	174.867	168.291	160.854	148.886	170.368	154.904
ENSRNOG00000001410	Gigyf1	chr12:22236165-22245100	-	protein_coding	19.1278	16.2732	8.84089	9.12696	13.589	9.1609	7.38415	5.30945
ENSRNOG00000001414	Serpine1	chr12:22641104-22651482	+	protein_coding	70.9992	115.132	232.724	229.812	108.445	132.178	201.586	147.178
ENSRNOG00000001415	Ap1s1	chr12:22665112-22676075	+	protein_coding	42.5058	50.8623	52.4381	48.3649	49.0814	43.863	45.1118	53.6077
ENSRNOG00000001417	Plod3	chr12:22716423-22726982	-	protein_coding	36.2944	42.0193	42.8079	41.0175	40.7716	35.3664	38.9816	36.3061
ENSRNOG00000001418	Znhit1	chr12:22726643-22732943	+	protein_coding	18.7266	20.7744	21.9686	19.177	17.7735	19.6217	20.9493	22.3194
ENSRNOG00000001419	Cldn15	chr12:22738195-22748860	-	protein_coding	0.881599	1.36851	1.62591	1.37664	1.36954	1.67246	1.27911	1.78495
ENSRNOG00000001420	Fis1	chr12:22750485-22765308	-	protein_coding	58.6964	62.1181	69.1518	66.513	61.3576	65.0087	75.8497	75.7564
ENSRNOG00000001424	Cux1	chr12:23151180-23445074	+	protein_coding	13.6166	13.913	13.6659	14.6352	17.7624	19.1745	14.425	14.0402
ENSRNOG00000001425	Sh2b2	chr12:23473270-23501036	+	protein_coding	1.12735	0.962225	1.42224	0.945978	0.981958	1.3637	1.15492	1.15651
ENSRNOG00000001426	Prkrip1	chr12:23514981-23535968	+	protein_coding	8.22471	6.98496	7.26894	7.53754	6.23353	7.1765	6.73811	6.60501
ENSRNOG00000001427	Orai2	chr12:23544287-23564569	+	protein_coding	2.68341	2.45441	2.54612	2.8127	2.09109	2.39578	2.39367	1.79678
ENSRNOG00000001428	Alkbh4	chr12:23568094-23574125	-	protein_coding	3.9607	3.31167	3.75069	2.90411	3.32862	2.36251	2.87969	2.62679
ENSRNOG00000001429	Lrwd1	chr12:23574187-23587276	+	protein_coding	10.1696	10.0669	8.23186	7.56712	9.22116	6.26247	6.25016	5.6373
ENSRNOG00000001430	Polr2j	chr12:23587222-23592774	-	protein_coding	69.1117	68.8025	56.2291	53.3794	46.9968	40.768	62.765	55.3523
ENSRNOG00000001431	Rasa4	chr12:23596981-23624316	-	protein_coding	2.88181	2.97344	3.57063	3.93498	1.45859	1.75629	2.3236	2.08362
ENSRNOG00000001432	Dtx2	chr12:23687966-23727564	-	protein_coding	6.02005	7.056	5.49641	6.1662	6.6346	5.51576	6.83695	5.48536
ENSRNOG00000001435	Ssc4d	chr12:23752844-23762877	+	protein_coding	1.1156	0.793914	0.833838	0.561929	1.10525	0.692711	0.448398	0.749855
ENSRNOG00000001436	Ywhag	chr12:23789638-23817883	+	protein_coding	83.7953	89.0855	106.532	101.503	101.269	127.974	107.904	106.102
ENSRNOG00000001440	Mdh2	chr12:23941448-23954431	-	protein_coding	513.551	508.688	462.278	453.262	601.005	498.789	500.943	559.105
ENSRNOG00000001441	Tmem120a	chr12:23989596-23998254	+	protein_coding	23.747	26.0063	28.6255	28.2842	27.5963	28.8722	26.2964	28.3608
ENSRNOG00000001442	Por	chr12:23998411-24046814	-	protein_coding	26.5413	22.7926	31.6033	30.064	30.5118	38.0696	26.7526	31.166
ENSRNOG00000001443	Rhbdd2	chr12:24092004-24102084	-	protein_coding	8.68717	7.77627	9.92997	9.73807	10.586	8.93675	9.91113	10.322
ENSRNOG00000001448	Hip1	chr12:24180937-24315373	+	protein_coding	84.5379	86.8907	62.6594	62.0815	75.1329	49.3144	53.9819	50.1672
ENSRNOG00000001449	Pom121	chr12:24324590-24341938	+	protein_coding	10.5951	11.6571	10.7324	11.8483	10.8969	11.8039	11.5454	9.12904
ENSRNOG00000001450	Nsun5	chr12:24341928-24346918	-	protein_coding	10.1795	9.09904	9.24295	9.5504	6.65202	7.59905	8.39757	8.69143
ENSRNOG00000001452	Fzd9	chr12:24473981-24476295	+	protein_coding	1.09392	1.02167	0.421004	0.639833	0.76599	0.501843	0.736352	0.882193
ENSRNOG00000001453	Baz1b	chr12:24478898-24537313	-	protein_coding	22.6027	20.1731	16.4452	17.9907	21.8596	19.2316	17.9062	15.4075
ENSRNOG00000001454	Eif4h	chr12:25093149-25109799	+	protein_coding	131.182	130.465	137.691	133.803	139.833	144.725	141.237	133.752
ENSRNOG00000001455	Kif13a	chr17:18151982-18335019	+	protein_coding	42.8521	43.4075	32.8508	36.4671	34.8531	24.3725	30.8193	24.8245
ENSRNOG00000001456	Nup153	chr17:18358712-18411368	+	protein_coding	12.9835	12.4686	13.8008	14.7899	13.3954	14.8507	16.1688	12.0633
ENSRNOG00000001457	Rfc2	chr12:25130377-25143480	-	protein_coding	13.1217	11.388	9.52007	9.15178	14.0043	10.3924	8.44962	7.19958
ENSRNOG00000001465	Ids	chr8:69449801-69466618	-	protein_coding	14.3689	18.4859	17.3076	17.8581	17.5039	20.9522	21.1034	14.3677
ENSRNOG00000001469	Eln	chr12:24978483-25021863	+	protein_coding	64.2752	82.748	110.576	117.439	55.9355	73.1886	122.375	81.6121
ENSRNOG00000001470	Limk1	chr12:25036605-25070539	+	protein_coding	4.14946	3.28161	3.44602	3.24825	3.89606	3.61148	2.80844	3.27098
ENSRNOG00000001478	Gtf2ird1	chr12:25264192-25371001	+	protein_coding	7.12685	6.10978	5.03203	4.54127	6.08486	5.72156	3.83795	4.55823
ENSRNOG00000001479	Gtf2i	chr12:25411207-25488156	+	protein_coding	40.8102	40.327	28.7774	32.3112	40.7284	33.4308	30.5995	29.0465
ENSRNOG00000001480	Ncf1	chr12:25497104-25506300	+	protein_coding	34.0581	34.0516	31.4682	31.144	21.9208	18.3743	26.4929	23.0128
ENSRNOG00000001483	Rcc1l	chr12:25561777-25592342	+	protein_coding	7.36991	8.24206	7.73565	8.30101	8.65591	7.85774	7.68975	7.3568
ENSRNOG00000001484	Gatsl2	chr12:25601404-25638797	-	protein_coding	3.03593	2.57122	0.978549	1.61819	2.0737	1.20948	1.21757	0.861207
ENSRNOG00000001488	Psmb1	chr1:57470632-57489727	-	protein_coding	191.029	195.506	202.081	198.754	160.623	178.319	212.526	222.787
ENSRNOG00000001489	Tbp	chr1:57491643-57508449	+	protein_coding	8.29709	7.5195	7.44695	7.56387	7.29935	6.54154	7.17788	6.11188
ENSRNOG00000001490	Pdcd2	chr1:57512968-57518458	-	protein_coding	19.7175	16.7672	15.8077	14.3112	13.102	13.4763	13.758	15.2911
ENSRNOG00000001493	Kptn	chr1:78015722-78023676	+	protein_coding	12.8175	12.7169	8.80563	10.2976	10.5314	8.28878	12.7428	8.48223
ENSRNOG00000001494	Napa	chr1:77994203-78012845	+	protein_coding	55.917	60.7101	59.3322	56.3504	53.4623	57.7114	58.0559	53.5302
ENSRNOG00000001500	Rab4b	chr1:83979298-83990588	-	protein_coding	17.0318	16.7524	18.1559	14.6502	18.2634	13.4653	18.698	15.3395
ENSRNOG00000001501	Snrpa	chr1:83999671-84008293	-	protein_coding	17.9751	17.702	26.3358	23.424	27.2756	27.7784	20.4484	30.439
ENSRNOG00000001514	Cdca7	chr3:59153280-59163913	+	protein_coding	2.7851	2.40335	2.55478	2.94249	3.99071	3.00893	2.48957	1.48598
ENSRNOG00000001515	Map3k20	chr3:58965552-59067369	+	protein_coding	45.0363	51.6627	40.9113	49.2855	57.5916	63.8928	48.9868	35.7008
ENSRNOG00000001516	Rapgef4	chr3:58632476-58924038	+	protein_coding	2.49982	2.40521	3.03331	2.67888	6.26908	6.96051	2.18377	3.65662
ENSRNOG00000001517	Pdk1	chr3:58530870-58558027	+	protein_coding	44.9759	44.8209	18.9416	19.9402	35.2907	23.1634	20.819	16.569
ENSRNOG00000001518	Itga6	chr3:58443101-58515124	+	protein_coding	14.9899	18.8947	37.6349	39.6431	35.879	56.7874	39.8869	39.299
ENSRNOG00000001524	Hat1	chr3:58022238-58070068	+	protein_coding	41.4221	37.1405	36.3009	36.977	50.7411	39.2584	39.5392	36.3704
ENSRNOG00000001531	Chac2	chr14:115383910-115391652	-	protein_coding	4.68949	4.62033	2.86525	3.74077	2.99963	3.16758	4.27556	3.20475
ENSRNOG00000001544	Cyyr1	chr11:24967937-25078740	-	protein_coding	2.33564	2.65028	2.5336	2.5632	1.85075	2.17415	2.90048	2.19105
ENSRNOG00000001547	Agps	chr3:62648447-62749153	+	protein_coding	9.21259	8.17643	8.95387	9.50446	9.51226	9.91388	8.61584	7.45856
ENSRNOG00000001548	Nfe2l2	chr3:62497571-62524996	-	protein_coding	74.1707	58.2804	52.5166	52.7394	54.6336	51.8344	51.755	54.7655
ENSRNOG00000001551	Atp5j	chr11:24286787-24294179	-	protein_coding	377.272	383.622	345.866	317.75	327.4	306.048	369.076	401.201
ENSRNOG00000001554	RGD1563888	chr11:17076980-17130120	-	protein_coding	0.766211	0.838766	1.14058	0.723031	0.898605	1.18926	1.12207	1.29449
ENSRNOG00000001555	Btg3	chr11:16873646-16889201	-	protein_coding	13.7506	15.876	23.95	23.8782	22.4891	34.5954	25.2471	27.6789
ENSRNOG00000001557	Cxadr	chr11:16826399-16873562	+	protein_coding	22.5352	27.7165	21.2083	28.0305	30.8746	29.9557	26.1116	25.5972
ENSRNOG00000001559	Mtx2	chr3:61756148-61818998	+	protein_coding	77.6462	77.7291	61.6089	65.0211	80.1096	57.6496	71.1386	73.392
ENSRNOG00000001573	Usp25	chr11:15436269-15558646	+	protein_coding	20.8385	19.6534	20.3483	22.9365	19.8846	22.5293	20.9795	19.759
ENSRNOG00000001582	Bach1	chr11:27364916-27398842	+	protein_coding	4.59659	5.18429	4.36233	4.26853	4.89358	4.03038	4.63326	3.54754
ENSRNOG00000001584	Map3k7cl	chr11:27208564-27251801	+	protein_coding	1.53173	3.02369	3.57901	4.25199	3.37472	3.78364	3.30728	4.096
ENSRNOG00000001585	Nrip1	chr11:14658225-14741563	-	protein_coding	3.16301	3.1467	2.49265	2.72255	2.8843	2.45342	2.32978	2.63435
ENSRNOG00000001592	Cct8	chr11:27130172-27141881	-	protein_coding	114.666	116.367	132.5	130.287	119.524	141.561	134.198	135.05
ENSRNOG00000001593	Lnpk	chr3:61433863-61494778	-	protein_coding	3.79794	5.47361	5.50536	4.55768	6.3956	4.25436	5.17682	3.96049
ENSRNOG00000001596	Atp5g3	chr3:60811210-60813869	-	protein_coding	834.388	892.436	859.099	808.382	996.389	777.233	907.001	1011.19
ENSRNOG00000001597	Atf2	chr3:60721135-60795951	-	protein_coding	13.5683	13.6255	12.237	12.0225	12.8306	11.5599	14.1563	10.1684
ENSRNOG00000001598	Usp16	chr11:27101227-27130341	+	protein_coding	22.1475	20.1926	30.2131	27.0515	22.9586	30.8617	29.0407	28.9173
ENSRNOG00000001599	Rwdd2b	chr11:27085711-27094364	-	protein_coding	7.16427	8.53856	6.69817	6.47083	7.78872	6.03426	6.78827	6.61753
ENSRNOG00000001602	Ltn1	chr11:27022986-27080701	-	protein_coding	8.50881	8.1372	7.61372	8.36256	8.45477	7.98363	8.75785	6.57971
ENSRNOG00000001603	N6amt1	chr11:27004320-27016941	+	protein_coding	16.4336	14.6137	13.8197	13.0051	14.7531	11.4094	11.301	16.016
ENSRNOG00000001607	Adamts1	chr11:25342126-25350974	-	protein_coding	9.4565	13.4785	26.1636	26.7029	15.1355	24.7533	30.5553	19.9999
ENSRNOG00000001608	Nxpe3	chr11:47188495-47238372	+	protein_coding	1.31024	0.991947	1.0738	0.910547	0.944491	0.880698	0.769665	0.813215
ENSRNOG00000001609	Cep97	chr11:47146308-47174713	+	protein_coding	1.91313	1.43796	1.20517	1.14583	2.05121	1.166	1.1971	1.37805
ENSRNOG00000001611	Rpl24	chr11:47116886-47122095	-	protein_coding	798.749	899.338	832.812	812.126	666.461	736.299	838.736	927.321
ENSRNOG00000001613	Zbtb11	chr11:47079234-47113993	-	protein_coding	7.74792	6.39322	5.8866	5.4473	6.05644	6.35464	5.90451	5.08664
ENSRNOG00000001616	Senp7	chr11:46880928-47027667	-	protein_coding	9.03855	7.41226	4.27654	3.6614	5.81783	4.13959	3.87807	3.63109
ENSRNOG00000001620	Prdm15	chr11:38293875-38351184	-	protein_coding	2.1578	2.17711	2.449	2.59957	2.7011	2.65843	2.18123	1.88807
ENSRNOG00000001621	C2cd2	chr11:38357424-38420119	-	protein_coding	6.07718	8.13214	6.75687	7.0962	7.26677	7.81407	5.81701	4.91328
ENSRNOG00000001623	Zfp295	chr11:38442742-38457373	-	protein_coding	4.95145	4.02977	3.92797	4.26284	4.73942	4.298	4.48407	3.61844
ENSRNOG00000001627	Abi3bp	chr11:46208075-46369577	-	protein_coding	1.04408	1.57603	0.945103	1.23939	0.640579	0.522321	1.19816	0.461836
ENSRNOG00000001628	Pcp4	chr11:36851038-36912229	+	protein_coding	1.94009	6.96718	11.5726	10.1839	1.24081	6.99533	5.5337	5.24228
ENSRNOG00000001629	Wrb	chr11:36497509-36511535	+	protein_coding	25.5996	25.9868	17.3212	16.2861	24.1345	16.6616	15.4512	21.0092
ENSRNOG00000001632	Brwd1	chr11:36337635-36430413	-	protein_coding	4.45584	3.90926	3.86601	4.24614	4.82842	4.51412	3.76134	3.53463
ENSRNOG00000001633	Tfg	chr11:46179940-46206721	+	protein_coding	40.1458	40.7318	42.0743	39.9444	36.7755	40.3926	43.2473	41.965
ENSRNOG00000001640	Tomm70	chr11:45480250-45510961	-	protein_coding	28.7855	29.8056	30.112	35.9441	37.0504	37.798	40.1906	36.5238
ENSRNOG00000001642	Tbc1d23	chr11:45401403-45459821	+	protein_coding	22.4079	24.7247	34.7689	35.9132	35.4607	43.883	43.0447	40.1872
ENSRNOG00000001643	Psmg1	chr11:36327800-36337256	-	protein_coding	49.7522	53.6104	46.688	43.1505	42.8328	38.9297	44.5222	43.0956
ENSRNOG00000001645	Filip1l	chr11:45039461-45124423	-	protein_coding	21.9559	28.3141	59.6325	59.842	39.4823	76.9057	61.0817	50.9279
ENSRNOG00000001647	Ets2	chr11:36075709-36092495	+	protein_coding	27.193	21.1982	18.3265	18.8179	16.7514	15.5294	20.119	15.1701
ENSRNOG00000001652	Erg	chr11:35646116-35749594	-	protein_coding	5.26873	7.42876	6.44158	7.60438	5.87388	5.90999	7.45345	5.42546
ENSRNOG00000001653	St3gal6	chr11:44192940-44237100	+	protein_coding	24.4584	31.5349	60.6417	58.0781	32.3704	43.7346	70.5324	49.8825
ENSRNOG00000001654	Cpox	chr11:44039669-44049648	-	protein_coding	11.4001	11.7928	17.7112	16.5679	15.1159	19.1496	16.3475	17.2185
ENSRNOG00000001657	Cldnd1	chr11:43986386-43992598	-	protein_coding	26.6028	35.3969	46.0409	51.5287	40.0766	48.5464	59.9069	48.4039
ENSRNOG00000001662	Dyrk1a	chr11:34865532-34956536	+	protein_coding	35.1937	33.5905	37.7164	41.3621	39.3812	44.5506	46.5557	37.9743
ENSRNOG00000001680	Riox2	chr11:43006757-43022565	-	protein_coding	4.09145	4.80101	3.36845	3.26525	4.55056	3.84237	3.76956	4.9965
ENSRNOG00000001681	Dscr3	chr11:34764721-34791993	-	protein_coding	25.3228	26.216	22.2747	24.6876	22.3963	24.6132	21.9922	22.639
ENSRNOG00000001682	Ttc3	chr11:34598492-34738791	+	protein_coding	21.6089	24.6092	19.8053	21.2268	23.3528	22.3044	21.2304	17.244
ENSRNOG00000001686	Hlcs	chr11:34352287-34526931	-	protein_coding	2.32476	1.90239	1.54216	1.25131	2.36546	1.79722	1.30118	1.84238
ENSRNOG00000001687	Crybg3	chr11:42945084-43005097	+	protein_coding	27.1034	28.4905	17.0041	18.1839	23.0663	17.6058	17.7525	18.2412
ENSRNOG00000001689	Arl6	chr11:42858478-42884603	+	protein_coding	1.86431	3.06377	2.97945	2.77399	2.78251	2.44617	3.15252	2.39688
ENSRNOG00000001692	Chaf1b	chr11:34101197-34121378	+	protein_coding	3.24187	3.13255	2.38234	2.62174	5.42458	3.1625	1.64555	1.94256
ENSRNOG00000001699	Setd4	chr11:33781870-33801999	-	protein_coding	8.43851	8.21316	7.64385	7.03026	7.2072	6.13645	6.96157	5.96019
ENSRNOG00000001700	Whrn	chr5:79234950-79317206	-	protein_coding	5.99011	5.98193	3.07588	3.5931	6.17203	4.16926	3.27732	2.4574
ENSRNOG00000001701	Cbr3	chr11:33909439-33917674	+	protein_coding	2.0632	2.12711	3.26864	3.42053	2.25488	2.14998	3.66025	2.36357
ENSRNOG00000001704	Runx1	chr11:32769165-33003021	-	protein_coding	1.6868	2.54416	2.92032	2.74233	3.00096	2.28696	2.83174	1.93848
ENSRNOG00000001706	Kalrn	chr11:69484293-70025633	+	protein_coding	6.4051	6.91007	4.16105	4.6175	4.73484	4.77538	4.31036	4.02564
ENSRNOG00000001708	Dvl3	chr11:84051078-84068302	-	protein_coding	25.2151	25.1844	24.2342	25.9127	25.3046	27.4557	23.6171	20.3047
ENSRNOG00000001709	Ap2m1	chr11:84041184-84047546	-	protein_coding	183.271	200.022	202.868	203.145	196.287	203.945	208.105	204.317
ENSRNOG00000001710	Abcf3	chr11:84026207-84037938	-	protein_coding	32.2253	28.8409	25.0266	24.9503	28.9083	26.573	26.4706	26.0733
ENSRNOG00000001711	Hrasls	chr11:75125952-75144903	-	protein_coding	2.11837	2.52271	1.39593	1.0051	1.97997	1.2774	1.27334	1.06136
ENSRNOG00000001712	Alg3	chr11:83986230-83991706	+	protein_coding	11.0545	13.3979	13.6354	12.9631	11.5838	10.9217	13.6098	13.7126
ENSRNOG00000001713	Il13ra1	chr11:74862804-74866451	-	protein_coding	6.64949	7.43806	7.09419	6.28744	6.33345	5.58392	8.25517	6.49641
ENSRNOG00000001717	Opa1	chr11:74720254-74793803	-	protein_coding	37.791	37.4248	29.9176	31.2542	43.8509	36.0959	32.7471	31.0169
ENSRNOG00000001719	Psmd2	chr11:83934087-83944763	-	protein_coding	94.3862	92.0155	102.594	101.095	102.802	101.522	101.153	94.8832
ENSRNOG00000001720	Hes1	chr11:74312806-74315248	-	protein_coding	62.0194	51.2873	42.52	44.0977	37.4812	29.8999	44.5352	33.2969
ENSRNOG00000001724	Atp13a3	chr11:73936750-73963852	+	protein_coding	2.59543	4.70339	8.62078	11.1999	8.75992	11.8834	9.90391	7.42035
ENSRNOG00000001726	Tmem44	chr11:73738433-73774190	+	protein_coding	12.2895	10.8021	4.83583	4.77109	7.5131	2.86833	5.75569	3.81808
ENSRNOG00000001727	Lsg1	chr11:73693814-73723501	+	protein_coding	13.1171	11.9392	11.9025	10.9589	12.3684	11.5789	10.9899	10.9253
ENSRNOG00000001728	Fam43a	chr11:73676601-73678984	-	protein_coding	15.6991	14.9661	10.7035	11.4907	11.4075	9.94456	11.4227	12.3067
ENSRNOG00000001729	Xxylt1	chr11:73198522-73329083	+	protein_coding	5.23589	6.45641	5.05665	4.74137	7.14374	4.7673	5.1696	4.16815
ENSRNOG00000001730	Acap2	chr11:73078982-73191132	+	protein_coding	8.54659	9.42669	8.51651	9.09327	8.97165	9.99441	9.31415	7.84366
ENSRNOG00000001733	Ppp1r2	chr11:73022063-73034682	+	protein_coding	66.7422	73.2681	86.2797	86.6013	77.35	90.6705	92.5924	93.2353
ENSRNOG00000001736	Bdh1	chr11:72578533-72614176	-	protein_coding	6.29833	4.50261	4.40489	3.90373	9.52382	5.51121	2.84863	4.6127
ENSRNOG00000001738	Eif4g1	chr11:83908109-83926524	-	protein_coding	62.9205	61.58	69.0851	73.2107	69.2498	77.1098	69.5783	63.9326
ENSRNOG00000001742	LOC108348101	chr11:83883879-83897394	+	protein_coding	3.14284	3.20298	1.17353	1.16345	2.1089	1.11054	1.06942	0.804519
ENSRNOG00000001746	Ncbp2	chr11:72071839-72080928	-	protein_coding	16.8184	18.9202	16.1144	16.2782	13.4643	13.9578	15.5301	14.4826
ENSRNOG00000001747	Pak2	chr11:71959228-72021224	+	protein_coding	10.5795	11.4183	11.5339	12.2156	11.1608	12.2141	13.5595	11.3943
ENSRNOG00000001748	Polr2h	chr11:82856529-82860977	-	protein_coding	12.2576	12.614	13.6944	13.1313	10.485	12.3332	10.5067	13.3741
ENSRNOG00000001750	Chrd	chr11:83858503-83867203	-	protein_coding	1.1042	1.09883	0.862233	1.10755	1.40017	0.731186	0.65433	0.750876
ENSRNOG00000001752	Nrros	chr11:71872830-71889887	+	protein_coding	4.22521	4.61086	3.69423	4.32679	3.06183	3.62247	4.27137	2.64372
ENSRNOG00000001754	Wdr53	chr11:71787457-71795796	-	protein_coding	8.46188	5.9191	5.13201	5.33254	5.4776	4.02943	5.1209	4.42458
ENSRNOG00000001756	LOC100911374	chr11:72786730-72814850	-	protein_coding	4.99006	4.91311	3.43692	3.80193	4.40295	4.36318	5.09873	3.34309
ENSRNOG00000001757	Tm4sf19	chr11:71606239-71619167	-	protein_coding	0.835106	0.950183	0.63049	0.831949	0.678792	0.458114	0.590025	0.591784
ENSRNOG00000001758	Tctex1d2	chr11:71593302-71601662	-	protein_coding	9.93445	9.09934	5.80707	5.38807	7.35926	3.31658	6.02305	6.38677
ENSRNOG00000001762	Pcyt1a	chr11:71548222-71591502	-	protein_coding	40.7103	36.7439	23.3611	23.0737	35.0968	22.7484	26.9457	22.2526
ENSRNOG00000001764	Vps8	chr11:83105064-83300409	-	protein_coding	11.8567	11.4584	7.48701	8.05589	10.489	7.11212	7.8879	6.53809
ENSRNOG00000001766	Tfrc	chr11:71397383-71419223	-	protein_coding	40.2775	38.6286	42.5523	40.8751	64.5617	78.2214	37.7679	65.712
ENSRNOG00000001767	RGD1562339	chr11:83048636-83094372	+	protein_coding	3.98265	3.341	2.23791	2.74307	4.02035	2.64044	3.20831	3.32728
ENSRNOG00000001769	Tnk2	chr11:71348717-71387992	-	protein_coding	7.2279	5.7995	2.9945	3.80506	5.50539	3.53117	2.42258	3.33823
ENSRNOG00000001770	Ehhadh	chr11:82945104-82978364	+	protein_coding	1.64343	0.630733	0.229511	0.140482	0.79078	0.09376	0.16496	0.292838
ENSRNOG00000001773	Senp2	chr11:82630436-82664630	-	protein_coding	10.828	11.1469	13.1981	13.6274	14.8394	16.5195	14.5531	12.7387
ENSRNOG00000001774	Lrch3	chr11:71012061-71108184	-	protein_coding	6.99676	8.2428	6.34045	7.73937	8.92141	8.85754	9.65615	5.6577
ENSRNOG00000001781	Lmln	chr11:70897052-70961358	-	protein_coding	0.471027	0.460096	0.77309	0.661587	1.09913	1.10378	0.649829	0.944589
ENSRNOG00000001782	Osbpl11	chr11:70770507-70833577	-	protein_coding	14.5036	12.3091	10.1633	10.2325	11.9617	10.5959	10.2685	9.57643
ENSRNOG00000001783	Tra2b	chr11:82373870-82392083	+	protein_coding	55.3382	52.8603	68.2096	67.1354	59.4287	68.7325	81.1746	68.9088
ENSRNOG00000001785	Etv5	chr11:82194657-82252139	+	protein_coding	5.87148	6.68532	6.61933	7.16665	7.52251	6.73741	6.03745	6.37655
ENSRNOG00000001786	Snx4	chr11:70693366-70753632	-	protein_coding	30.4015	33.6143	28.4579	29.4604	31.1482	25.4705	29.1481	25.8043
ENSRNOG00000001789	Zfp148	chr11:70514750-70618347	-	protein_coding	17.6573	17.05	13.434	14.4323	17.8699	15.6597	15.3912	13.5944
ENSRNOG00000001793	Heg1	chr11:70236888-70322690	-	protein_coding	2.77615	3.26193	2.65168	3.17805	3.51517	3.00754	3.59655	2.52318
ENSRNOG00000001796	Dgkg	chr11:81972219-82163165	+	protein_coding	0.883219	1.3082	1.65736	1.77627	1.65052	1.34966	0.812409	1.69422
ENSRNOG00000001797	Umps	chr11:70034139-70044628	+	protein_coding	21.1454	20.2395	27.4844	28.706	29.5707	39.6277	27.2381	29.203
ENSRNOG00000001803	Dnajb11	chr11:81741297-81757813	-	protein_coding	75.957	74.0044	110.3	96.0249	73.9196	107.8	90.5001	117.155
ENSRNOG00000001804	Itpr2	chr4:180538389-180722358	-	protein_coding	0.552262	0.682646	0.38063	0.597819	0.575202	0.5649	0.476795	0.385513
ENSRNOG00000001807	Sspn	chr4:180291389-180324408	+	protein_coding	120.281	120.416	54.3927	59.0672	96.6556	45.717	73.275	50.1172
ENSRNOG00000001808	Ints13	chr4:180855800-180887050	-	protein_coding	21.8876	18.8426	17.1939	17.8833	20.7684	19.9754	17.4907	17.2798
ENSRNOG00000001811	Fgfr1op2	chr4:180887182-180908198	+	protein_coding	34.2603	33.4327	35.8221	35.2575	30.7889	33.6529	36.0248	33.1937
ENSRNOG00000001813	Dnm1l	chr11:88830957-88880198	+	protein_coding	27.6363	28.8284	34.1119	35.1965	34.4604	37.7892	39.687	35.4367
ENSRNOG00000001815	Eif4a2	chr11:81373048-81379871	-	protein_coding	178.84	171.353	204.82	208.401	153.496	182.527	209.387	183.659
ENSRNOG00000001816	Rfc4	chr11:81358592-81373043	+	protein_coding	12.5003	9.20654	8.87762	9.34957	15.2567	11.5078	7.15229	7.89241
ENSRNOG00000001817	Tm7sf3	chr4:180913706-180951564	-	protein_coding	9.71421	10.3527	8.34577	9.21378	8.10959	7.01074	9.33108	7.06112
ENSRNOG00000001820	Med21	chr4:180961142-180968123	+	protein_coding	27.655	27.0568	47.3493	41.8942	27.5076	37.179	47.7337	43.2317
ENSRNOG00000001823	St6gal1	chr11:80927601-80981422	-	protein_coding	21.504	11.0035	7.60723	7.83704	20.9466	10.1264	10.2533	9.49698
ENSRNOG00000001825	-	chr11:88912599-88972176	-	protein_coding	81.4678	85.3529	124.799	128.474	110.083	143.712	133.41	140.489
ENSRNOG00000001827	Masp1	chr11:80736576-80803382	+	protein_coding	32.8994	36.642	23.9915	25.1389	17.3346	8.65375	24.4969	14.8092
ENSRNOG00000001828	Stk38l	chr4:181027212-181089740	+	protein_coding	16.614	17.7442	53.4143	52.6867	31.577	62.1088	44.2731	39.4713
ENSRNOG00000001829	Ube2v2	chr11:89557273-89591175	+	protein_coding	17.9387	18.914	21.2433	21.2281	16.4846	20.7859	23.2687	23.2166
ENSRNOG00000001833	Mcm4	chr11:89511191-89524892	+	protein_coding	26.4214	21.5384	18.5558	19.8865	30.3271	27.5969	15.9316	17.0493
ENSRNOG00000001834	Mzt2b	chr11:89277039-89282929	+	protein_coding	9.21975	10.9897	5.51675	6.64485	6.95379	5.86771	6.53803	5.09858
ENSRNOG00000001842	Mrps35	chr4:181434812-181465318	+	protein_coding	17.8481	16.8493	13.3311	12.8612	15.9959	11.8002	13.0903	16.6618
ENSRNOG00000001843	Bcl6	chr11:80255790-80279075	+	protein_coding	22.8581	19.383	12.2509	12.6847	8.44048	8.7408	11.722	8.40295
ENSRNOG00000001844	Klhl42	chr4:181481147-181502916	+	protein_coding	2.7965	2.51961	1.03638	1.24188	1.98847	1.13329	1.63905	0.848625
ENSRNOG00000001845	Top3b	chr11:88346313-88374679	-	protein_coding	22.5453	17.7065	15.0597	12.9932	17.9655	16.8252	12.8753	14.0621
ENSRNOG00000001847	Ccdc91	chr4:181874861-182043593	+	protein_coding	21.5224	20.2687	11.1419	10.3333	18.5687	12.5264	10.8534	12.9753
ENSRNOG00000001849	Mapk1	chr11:88211599-88273254	-	protein_coding	58.1751	55.1841	48.4096	52.3701	65.5723	57.6832	53.1885	48.3902
ENSRNOG00000001852	Ergic2	chr4:182569089-182600258	-	protein_coding	38.8455	37.2035	40.8473	37.761	36.1193	38.3102	44.6285	40.044
ENSRNOG00000001854	Tmtc1	chr4:182625386-182844291	-	protein_coding	2.89855	3.50614	2.73253	3.09751	4.2582	3.09587	3.34797	2.85759
ENSRNOG00000001858	Ypel1	chr11:88173890-88180542	-	protein_coding	2.81688	1.59553	0.27342	0.430549	2.38271	0.32198	0.703228	0
ENSRNOG00000001859	Sdf2l1	chr11:88122271-88124513	+	protein_coding	33.8089	24.6623	39.1704	32.4687	17.8919	30.0449	25.3791	37.7946
ENSRNOG00000001861	Ydjc	chr11:88090921-88093516	-	protein_coding	2.12817	1.28865	2.2259	1.06013	1.39269	1.35784	1.85599	1.86351
ENSRNOG00000001862	Ube2l3	chr11:88047832-88088476	+	protein_coding	80.537	88.1585	89.1754	91.7377	96.9427	93.2894	91.0375	95.0506
ENSRNOG00000001867	Snap29	chr11:87827651-87858107	-	protein_coding	15.3485	13.8881	12.6451	12.9874	13.6322	11.1079	13.6278	9.83674
ENSRNOG00000001868	LOC100911248	chr11:87778312-87815043	-	protein_coding	14.0288	12.7016	12.4435	12.9168	14.042	12.6419	13.1874	12.7706
ENSRNOG00000001870	Lztr1	chr11:87381899-87397498	+	protein_coding	18.791	17.8695	15.8314	16.8196	16.7668	13.7606	15.9434	12.2702
ENSRNOG00000001874	Slc7a4	chr11:87446382-87449940	-	protein_coding	0.930144	0.978396	0.14265	0.080769	0.186405	0	0.089	0.039274
ENSRNOG00000001875	Smpd4	chr11:87522971-87546687	+	protein_coding	12.797	11.1865	8.05991	7.92716	11.5548	7.73665	8.29483	6.79424
ENSRNOG00000001877	Med15	chr11:87553868-87628502	-	protein_coding	17.4522	18.178	17.8195	18.5299	16.9862	17.8103	18.2633	14.2119
ENSRNOG00000001878	Klhl22	chr11:87677966-87718826	+	protein_coding	20.5948	17.4364	12.7797	13.8427	17.2555	14.2864	13.6577	14.0552
ENSRNOG00000001880	Dgcr6	chr11:87076381-87081950	-	protein_coding	14.9344	17.68	14.6377	12.5541	14.6418	10.7139	12.1097	11.4392
ENSRNOG00000001884	Ranbp1	chr11:86890585-86898818	+	protein_coding	79.2969	90.395	121.842	112.885	116.886	120.062	114.139	132.907
ENSRNOG00000001885	Trmt2a	chr11:86885626-86890390	-	protein_coding	18.771	16.2276	13.0182	14.1974	12.9488	11.8118	11.6166	10.0671
ENSRNOG00000001886	Dgcr8	chr11:86852711-86885224	+	protein_coding	11.0307	11.9412	12.4216	13.6876	12.4145	12.9437	13.233	10.4098
ENSRNOG00000001888	Arvcf	chr11:86736142-86793791	-	protein_coding	15.2433	11.9248	9.59407	10.1084	18.5339	16.4347	9.5056	12.8962
ENSRNOG00000001889	Comt	chr11:86715981-86735622	+	protein_coding	48.5865	45.7796	40.559	38.4172	35.8038	33.6199	36.6604	39.3932
ENSRNOG00000001890	Txnrd2	chr11:86667997-86716254	-	protein_coding	30.0474	31.2502	21.3516	19.5827	25.3538	16.7485	21.196	20.8545
ENSRNOG00000001891	Gnb1l	chr11:86577339-86655602	-	protein_coding	2.65893	2.07892	1.18607	0.886099	2.12364	1.23615	1.02371	0.656688
ENSRNOG00000001893	LOC100362453	chr11:86421106-86422907	+	protein_coding	11.2703	11.0224	13.9312	14.4725	14.6752	15.5179	14.9683	15.159
ENSRNOG00000001908	Klhl6	chr11:84745904-84785893	+	protein_coding	0.895688	1.08564	0.992393	1.17665	0.839348	1.39966	1.25269	1.58589
ENSRNOG00000001912	Tecrl	chr14:26662965-26737657	+	protein_coding	19.3349	18.365	8.3582	10.2145	14.2553	8.16468	17.0881	11.0097
ENSRNOG00000001928	Il1rap	chr11:77463954-77593207	-	protein_coding	2.74643	3.97096	7.13936	6.07212	5.2662	9.53177	5.6911	5.87164
ENSRNOG00000001930	Ccdc50	chr11:76747865-76804510	-	protein_coding	20.3678	21.8947	24.5872	24.339	24.5325	27.8005	30.3626	24.4145
ENSRNOG00000001931	Fgf12	chr11:75905443-76168989	+	protein_coding	3.66229	3.46925	3.93223	2.74135	4.15825	1.44764	2.32143	2.3822
ENSRNOG00000001953	Bace2	chr11:37798370-37880821	+	protein_coding	3.72575	4.90026	5.16169	5.93238	4.65687	5.41035	5.54356	5.41875
ENSRNOG00000001956	Dzip3	chr11:54404446-54472447	+	protein_coding	5.50521	4.09989	2.44662	2.57563	4.3417	3.5186	2.08146	2.64471
ENSRNOG00000001958	Ift57	chr11:53664638-53731779	-	protein_coding	4.24328	4.72907	4.3991	4.07903	3.51926	4.56763	4.38293	4.77153
ENSRNOG00000001959	Mx1	chr11:37891156-37914983	-	protein_coding	67.7331	57.0788	64.4793	61.7912	12.8883	12.7022	20.2377	14.2771
ENSRNOG00000001963	Mx2	chr11:38035450-38059950	+	protein_coding	369.299	283.519	251	239.757	108.062	79.9626	119.304	97.4605
ENSRNOG00000001964	Cd47	chr11:53514595-53575175	-	protein_coding	43.6264	44.222	33.8132	35.0183	34.383	23.3069	28.1365	25.7179
ENSRNOG00000001971	Bbx	chr11:53081025-53228716	+	protein_coding	4.23095	4.02145	2.50992	2.79379	4.14228	3.48921	2.28172	2.38912
ENSRNOG00000001979	Rcan1	chr11:32539683-32550539	-	protein_coding	45.9074	106.891	391.222	399.05	220.712	476.224	405.769	340.513
ENSRNOG00000001982	Cblb	chr11:51037393-51202820	-	protein_coding	11.3593	10.9108	7.14625	7.93389	7.89378	7.19357	7.59777	6.57051
ENSRNOG00000001989	Alcam	chr11:50781127-50985083	+	protein_coding	26.5723	28.6401	33.3523	33.0758	29.1079	33.8782	40.6163	35.8883
ENSRNOG00000001991	Atp5o	chr11:32081574-32088002	-	protein_coding	814.69	849.335	766.778	722.155	878.614	712.028	806.957	936.191
ENSRNOG00000001992	Atp6v1a	chr11:61531416-61584634	+	protein_coding	24.3773	29.9942	23.7541	25.0498	26.7045	24.5817	27.2714	22.7974
ENSRNOG00000001996	Ythdc1	chr14:22971836-23002011	-	protein_coding	31.5882	27.8735	26.5626	24.6378	25.2632	27.9569	24.8009	27.8021
ENSRNOG00000002001	Itsn1	chr11:31893489-32069249	+	protein_coding	6.89026	6.25776	5.5508	6.89924	8.00809	6.71715	6.23768	5.99261
ENSRNOG00000002012	Donson	chr11:31837839-31847490	-	protein_coding	2.70134	2.69792	2.61826	2.65854	3.77618	3.46908	3.26263	2.56539
ENSRNOG00000002014	Stap1	chr14:23576085-23604834	-	protein_coding	0.562571	0.644848	0.451384	0.964435	0.26361	0.439369	0.808544	0.332855
ENSRNOG00000002021	Son	chr11:31806618-31837763	+	protein_coding	40.5902	41.0258	40.4927	44.9926	42.534	41.7545	44.1978	35.4327
ENSRNOG00000002026	Dnajc28	chr11:31770165-31772984	-	protein_coding	7.15158	5.84756	2.30494	3.25792	3.7465	2.55673	2.27118	2.8579
ENSRNOG00000002028	Tmem50b	chr11:31719443-31752243	-	protein_coding	43.4456	46.1823	30.2406	33.0152	41.0854	32.8544	35.2339	35.9177
ENSRNOG00000002032	Ifngr2	chr11:31694339-31712611	+	protein_coding	16.1065	17.0292	16.4828	16.1054	15.6209	13.5022	17.0486	16.3391
ENSRNOG00000002035	Paqr3	chr14:14107580-14124828	+	protein_coding	1.23434	1.04594	0.775477	1.28	0.96211	0.99652	1.25857	0.961473
ENSRNOG00000002036	Paxbp1	chr11:31185473-31213787	-	protein_coding	20.2793	21.0265	15.3149	16.3055	17.124	13.3327	15.591	9.21303
ENSRNOG00000002039	Evi5	chr14:2892753-3038237	+	protein_coding	4.96854	5.38741	5.85764	5.7828	5.56766	5.45054	6.39323	4.86047
ENSRNOG00000002040	Bmp2k	chr14:14129725-14192048	-	protein_coding	3.57128	3.77816	3.51831	4.41815	4.92137	4.15233	4.48081	4.03838
ENSRNOG00000002041	Boc	chr11:61083757-61158838	+	protein_coding	15.5604	8.23871	8.47181	8.52666	9.38722	8.02481	7.65517	6.41127
ENSRNOG00000002044	Gtpbp8	chr11:60907015-60916842	+	protein_coding	14.0891	10.2833	7.92317	7.53232	6.45465	6.74906	6.51047	9.33009
ENSRNOG00000002045	Anxa3	chr14:14364008-14426437	-	protein_coding	2.81624	2.87139	3.23835	3.59525	1.88011	2.22115	3.06249	3.17014
ENSRNOG00000002050	Igfbp7	chr14:33010300-33070190	+	protein_coding	260.805	295.049	315.571	299.262	308.356	291.737	300.576	340.236
ENSRNOG00000002051	Synj1	chr11:31104787-31180642	-	protein_coding	4.51116	3.74741	4.29565	4.31393	4.20418	4.91415	4.69574	4.30053
ENSRNOG00000002052	Ccdc80	chr11:60645086-60679555	-	protein_coding	63.056	76.719	66.1097	66.5695	51.2543	53.7138	55.2519	46.8952
ENSRNOG00000002054	Glmn	chr14:3204390-3247695	+	protein_coding	2.91062	3.89359	3.01637	2.41451	2.61774	2.36493	2.54591	2.38887
ENSRNOG00000002055	Noa1	chr14:33108024-33124171	+	protein_coding	6.53535	4.27258	4.2819	4.10362	4.69361	5.10014	3.11428	3.4273
ENSRNOG00000002061	Ptpn13	chr14:7688551-7863664	-	protein_coding	6.9636	5.56335	3.66046	4.00214	5.66042	4.43801	4.11035	3.55333
ENSRNOG00000002069	Slc35a5	chr11:60613882-60634851	+	protein_coding	4.37376	4.47905	3.69057	3.40012	3.91758	3.21027	3.49444	3.42127
ENSRNOG00000002070	Mrpl1	chr14:14951495-15008150	-	protein_coding	11.6152	10.841	10.2836	9.63792	9.39204	7.85164	10.703	11.0037
ENSRNOG00000002072	Eva1c	chr11:31002451-31075809	+	protein_coding	2.87986	1.47453	0.334764	0.77593	0.819458	0.567059	0.513095	0.703474
ENSRNOG00000002074	Rest	chr14:33134511-33164141	-	protein_coding	11.6787	10.0396	8.61454	9.90358	11.3932	11.1464	9.87458	7.92546
ENSRNOG00000002075	Cnot6l	chr14:15059387-15146586	+	protein_coding	10.0983	11.7471	8.76781	10.114	10.711	7.44988	11.5536	7.88355
ENSRNOG00000002080	Urb1	chr11:30916730-30977483	-	protein_coding	3.35041	3.12961	2.96733	3.51761	3.02853	3.23899	3.48136	2.35341
ENSRNOG00000002089	Ccng2	chr14:16267573-16276068	-	protein_coding	16.7194	16.9992	5.91482	6.01108	12.9782	5.98911	6.41301	6.11459
ENSRNOG00000002091	Gtf3c3	chr9:60969061-61033580	-	protein_coding	4.22567	3.94738	2.89426	3.36547	3.00869	2.65612	3.20291	2.47757
ENSRNOG00000002092	Hunk	chr11:30550141-30663465	+	protein_coding	1.89765	2.45288	1.05811	1.34089	2.94456	1.41253	0.555919	0.947715
ENSRNOG00000002093	Tgfbr3	chr14:3506339-3682545	+	protein_coding	27.098	19.4939	8.34642	9.69947	13.494	6.75798	7.88414	7.80757
ENSRNOG00000002094	Atg3	chr11:60585171-60613718	-	protein_coding	24.9278	25.6071	22.8895	22.5483	21.837	20.6677	23.8812	23.8177
ENSRNOG00000002097	Rasl11b	chr14:36550340-36554580	-	protein_coding	48.2823	67.0768	101.933	99.826	70.0122	113.927	92.9387	99.2904
ENSRNOG00000002100	Srp72	chr14:33447591-33560503	-	protein_coding	14.9255	13.1551	17.2521	17.3983	14.4718	18.3816	15.1651	16.0529
ENSRNOG00000002101	Paics	chr14:33563886-33580566	-	protein_coding	51.0297	51.3595	42.5566	41.9838	45.7065	41.4909	43.162	43.3128
ENSRNOG00000002104	Scaf4	chr11:30371713-30428073	-	protein_coding	8.12045	9.18725	8.50409	9.72859	10.3401	8.56554	9.69745	7.43831
ENSRNOG00000002105	Cdc7	chr14:3826659-3846891	-	protein_coding	3.73477	2.35295	2.6511	3.05466	4.42563	3.21283	2.24613	1.78222
ENSRNOG00000002106	Usp46	chr14:36687134-36755360	+	protein_coding	9.5738	9.85753	10.1838	10.9345	10.7138	12.0117	9.4926	9.82301
ENSRNOG00000002110	Fam114a1l1	chr9:120099333-120101098	-	protein_coding	1.32073	2.041	1.43311	2.0209	1.75308	1.75399	1.81593	1.86339
ENSRNOG00000002112	Zfp644	chr14:4125380-4200328	+	protein_coding	11.9909	10.3907	10.0725	9.93318	10.996	10.6463	9.62417	8.95009
ENSRNOG00000002115	Sod1	chr11:30363280-30368862	+	protein_coding	485.587	512.221	445.709	412.765	386.278	353.743	453.793	423.499
ENSRNOG00000002116	Rplp2	chr1:213991620-213993609	+	protein_coding	207.729	221.37	247.872	235.84	191.253	215.443	226.107	266.567
ENSRNOG00000002121	Lrrc8d	chr14:5086054-5101177	-	protein_coding	5.4386	4.34293	4.30864	3.76359	3.63753	2.82804	3.46796	2.6761
ENSRNOG00000002122	Lrrc8c	chr14:5283647-5378726	-	protein_coding	3.20129	3.36765	4.96643	4.79755	4.83592	7.22158	5.01998	5.01872
ENSRNOG00000002125	Ccni	chr14:16341536-16364326	+	protein_coding	151.567	167.613	110.976	113.662	136.743	99.5201	125.445	100.245
ENSRNOG00000002128	Ppat	chr14:33580541-33614919	+	protein_coding	25.5179	26.291	23.7621	23.4216	25.6153	27.1146	21.8819	25.0289
ENSRNOG00000002129	Lrrc8b	chr14:5418741-5428757	-	protein_coding	3.53425	2.42372	1.9941	1.19641	3.50957	2.2823	1.95201	0.747926
ENSRNOG00000002134	Mpa2l	chr14:5928737-5945321	+	protein_coding	8.02532	6.6046	8.05623	6.77619	3.31527	4.06943	3.83299	3.81479
ENSRNOG00000002135	Sgcb	chr14:37113210-37128737	+	protein_coding	79.3223	78.8261	53.0321	53.7364	68.2544	51.3015	55.7438	51.7382
ENSRNOG00000002137	Aasdh	chr14:33624390-33647180	+	protein_coding	3.82833	2.56079	1.0537	1.6422	1.70267	1.18572	1.0875	1.02463
ENSRNOG00000002141	Cd200	chr11:60371684-60403196	+	protein_coding	8.07737	10.1101	9.07241	8.42873	6.81396	7.7842	9.59117	6.47783
ENSRNOG00000002142	Cds1	chr14:9396512-9456990	-	protein_coding	0.611386	0.521176	0.688234	0.472408	0.360036	0.395713	0.52048	0.299601
ENSRNOG00000002144	Exoc1	chr14:34132221-34177515	-	protein_coding	15.7844	14.0642	15.0902	15.3057	14.6922	16.7318	13.9715	13.5823
ENSRNOG00000002146	Pkd2	chr14:6602004-6645257	-	protein_coding	16.0449	18.4184	20.7863	21.7322	20.1058	19.5613	18.2267	16.3038
ENSRNOG00000002152	Dcun1d4	chr14:37210721-37294472	-	protein_coding	4.78239	4.1484	4.48288	4.93724	4.98971	7.49958	5.18769	4.45555
ENSRNOG00000002153	Cep135	chr14:34051003-34115273	-	protein_coding	1.88861	1.33896	1.3651	1.2273	2.1317	1.22032	1.58472	1.10356
ENSRNOG00000002159	Gpat3	chr14:10343282-10395047	-	protein_coding	9.91937	7.43702	5.88717	4.87761	5.25744	3.6283	6.42714	4.24105
ENSRNOG00000002163	Klf3	chr14:45142769-45165207	-	protein_coding	12.4345	11.7772	12.3813	13.2309	11.1086	13.7402	11.1407	11.2574
ENSRNOG00000002164	Nmu	chr14:34354503-34381828	+	protein_coding	0.889115	0.936167	0.237774	0.889692	1.25144	0.392797	0.417091	0.62325
ENSRNOG00000002165	Fam175a	chr14:10424674-10439003	+	protein_coding	10.9971	7.77267	5.87688	5.87286	5.65849	4.69149	4.90944	6.78148
ENSRNOG00000002167	Dmp1	chr14:6889856-6900733	-	protein_coding	0.748604	1.01787	2.87356	2.1775	1.51566	1.27421	1.72405	2.59264
ENSRNOG00000002171	Phldb2	chr11:57265732-57481589	+	protein_coding	59.2973	60.0114	59.3806	65.2497	57.2486	57.0659	52.862	45.9322
ENSRNOG00000002175	Clock	chr14:34446616-34502218	+	protein_coding	2.30855	2.47639	3.33818	6.59911	4.24571	4.78847	4.88098	2.48069
ENSRNOG00000002176	Nectin3	chr11:57897879-57993548	-	protein_coding	5.62928	8.15589	7.96176	8.6748	9.12958	8.42719	10.5572	7.75201
ENSRNOG00000002177	Gnpda2	chr14:62628111-62646110	-	protein_coding	8.80415	9.62787	7.36694	7.50128	7.73999	6.54517	8.6185	6.8979
ENSRNOG00000002178	Mrps18c	chr14:10440691-10446909	-	protein_coding	36.9356	33.3931	32.5834	32.1223	23.3308	27.5472	36.4098	36.9595
ENSRNOG00000002180	Tbc1d1	chr14:45598743-45797887	-	protein_coding	7.62894	7.41122	10.9189	10.0923	11.2049	12.5727	9.32333	11.3272
ENSRNOG00000002181	Helq	chr14:10446993-10491190	+	protein_coding	3.30319	2.05729	1.56156	1.44338	2.10949	1.8362	1.52574	1.57486
ENSRNOG00000002182	Sept11	chr14:16369544-16452998	-	protein_coding	29.0736	33.9664	28.0728	30.1199	31.8486	29.6927	29.5133	26.4943
ENSRNOG00000002185	Pgm2	chr14:45829446-45863877	-	protein_coding	10.1854	13.1596	11.7367	12.4141	9.62374	9.8702	14.0019	12.8016
ENSRNOG00000002186	Nudt9	chr14:7036820-7054548	-	protein_coding	28.2965	26.941	23.8012	20.5874	27.5743	20.2417	21.3653	21.2222
ENSRNOG00000002188	Hpse	chr14:10534423-10575224	+	protein_coding	2.0063	1.46063	1.69386	1.45764	1.94702	1.3263	1.73812	2.01234
ENSRNOG00000002192	Rell1	chr14:45982244-46041866	+	protein_coding	5.92144	6.80441	5.65778	5.92062	6.50773	6.40331	7.76313	5.95893
ENSRNOG00000002194	Coq2	chr14:10581136-10600566	+	protein_coding	18.6664	17.0127	13.766	13.4262	19.5419	15.2965	17.0465	14.2295
ENSRNOG00000002196	Ociad2	chr14:37435654-37444775	+	protein_coding	8.6167	9.85102	3.48245	4.29989	5.7046	4.04165	3.77952	4.72244
ENSRNOG00000002199	Tmem165	chr14:34503038-34528262	-	protein_coding	24.2561	27.7691	33.1937	33.662	28.765	28.1998	32.1142	28.766
ENSRNOG00000002202	Sowahb	chr14:16491573-16493876	+	protein_coding	0.220345	0.242358	0.754851	0.928873	0.566014	0.956604	0.527163	0.823702
ENSRNOG00000002203	Lin54	chr14:10786399-10828106	+	protein_coding	6.56963	5.05691	5.18535	5.4428	7.75638	7.85499	4.52747	4.90774
ENSRNOG00000002205	Ociad1	chr14:37458029-37475418	-	protein_coding	151.628	144.101	134.213	124.157	130.61	125.906	142.875	146.684
ENSRNOG00000002207	Guf1	chr14:62609484-62628862	+	protein_coding	9.6055	8.73	6.72959	6.74617	8.09403	6.14102	6.46127	6.12937
ENSRNOG00000002208	Shroom3	chr14:16622760-16903242	-	protein_coding	32.8524	22.0412	26.8912	30.7786	31.3918	34.2817	27.7412	25.8463
ENSRNOG00000002210	Hsd17b11	chr14:7073445-7104566	+	protein_coding	12.6017	13.5119	12.8711	12.3606	9.47519	9.31515	11.5112	9.49925
ENSRNOG00000002214	Klhl8	chr14:7169519-7215025	+	protein_coding	9.17843	6.99385	4.96836	5.03745	7.76501	3.02481	5.77779	3.90939
ENSRNOG00000002215	Mylk	chr11:69013050-69223158	-	protein_coding	12.7634	16.3511	15.6161	15.1042	12.7313	12.5331	15.762	12.76
ENSRNOG00000002216	Srd5a3	chr14:34556220-34570356	-	protein_coding	12.0407	11.8261	8.85138	19.3286	22.2944	9.33255	17.6157	9.624
ENSRNOG00000002217	LOC100910270	chr14:10692764-10714524	+	protein_coding	3.33332	3.81087	5.46828	5.16589	1.4876	1.64892	2.55873	2.14028
ENSRNOG00000002218	Stbd1	chr14:16976356-16979760	-	protein_coding	9.7225	10.1085	12.1528	13.2946	11.1241	16.8262	10.579	13.1673
ENSRNOG00000002224	Yipf7	chr14:62567745-62595854	-	protein_coding	19.5257	17.8359	40.7815	38.9269	33.6245	52.942	52.2013	45.9958
ENSRNOG00000002225	Scarb2	chr14:17064353-17115963	+	protein_coding	70.5852	77.4317	57.392	64.8531	64.1377	59.1853	62.7234	48.5776
ENSRNOG00000002227	Kit	chr14:35072108-35149610	-	protein_coding	7.73568	6.96347	4.58906	4.83204	7.40585	3.90694	5.11223	3.89267
ENSRNOG00000002229	Adcy5	chr11:68695839-68842320	-	protein_coding	45.4788	39.9843	22.2768	23.7286	33.6894	19.6221	20.7554	20.5862
ENSRNOG00000002232	Aff1	chr14:7226586-7384876	-	protein_coding	3.97865	3.26713	2.82052	2.55416	3.28775	2.57526	2.82381	1.64129
ENSRNOG00000002238	Sema5b	chr11:68306659-68349238	-	protein_coding	2.16137	2.04925	2.08794	2.33167	2.3693	1.63811	1.54593	1.13467
ENSRNOG00000002240	Dirc2	chr11:68198709-68272758	+	protein_coding	23.9246	24.4319	17.9308	17.9994	22.0644	15.7341	20.5408	16.7704
ENSRNOG00000002241	Hspbap1	chr11:68141342-68197834	-	protein_coding	4.45437	3.51551	3.4346	2.67765	2.91984	2.87233	2.91153	2.82871
ENSRNOG00000002244	Pdgfra	chr14:35527927-35581031	-	protein_coding	6.16888	6.29709	4.43504	3.9301	4.79358	4.11211	4.71262	3.47294
ENSRNOG00000002246	Slc30a9	chr14:42465807-42520020	-	protein_coding	38.0402	38.6834	38.9115	39.9546	39.611	41.5056	39.8183	34.1369
ENSRNOG00000002247	Nup54	chr14:17123360-17141767	+	protein_coding	22.0016	21.3538	19.354	20.7806	19.1154	21.2803	24.2253	21.0308
ENSRNOG00000002248	Fryl	chr14:37551940-37756149	+	protein_coding	4.86363	4.52811	3.15169	3.57103	4.79958	4.10213	3.5202	3.00084
ENSRNOG00000002251	Sec31a	chr14:10854682-10909612	+	protein_coding	45.6988	44.5369	36.2474	36.7056	39.4167	38.5798	34.8316	36.0589
ENSRNOG00000002253	Wdr5b	chr11:67645965-67647818	-	protein_coding	5.40196	3.22175	3.76583	3.68676	3.02075	2.98072	2.91675	2.27787
ENSRNOG00000002254	Tmem33	chr14:42535701-42560174	-	protein_coding	12.0697	13.9531	13.4981	13.9547	11.9573	13.7001	16.1571	13.4948
ENSRNOG00000002255	Fam162a	chr11:67618625-67646253	+	protein_coding	107.663	101.697	65.3365	66.6901	119.738	82.26	78.7394	91.3411
ENSRNOG00000002256	Art3	chr14:17143040-17225389	-	protein_coding	218.721	243.267	191.832	188.92	172.241	106.692	225.797	165.957
ENSRNOG00000002262	Enoph1	chr14:11172362-11198194	-	protein_coding	11.8563	13.6439	13.8111	13.7285	13.7466	13.1647	10.8034	13.2104
ENSRNOG00000002267	Chic2	chr14:35683442-35717922	+	protein_coding	19.378	16.4462	16.5776	18.1243	15.9387	13.6631	18.9381	14.3623
ENSRNOG00000002270	Hnrnpdl	chr14:11198896-11202669	+	protein_coding	94.9576	90.1353	115.703	115.656	83.2213	102.775	113.318	93.3833
ENSRNOG00000002271	Slain2	chr14:37802365-37871051	-	protein_coding	47.3843	47.1794	49.6243	52.3276	58.6133	77.9919	58.1357	61.364
ENSRNOG00000002272	Lnx1	chr14:36047144-36149740	+	protein_coding	8.73307	5.63132	2.09917	1.54471	4.48925	1.49031	1.82369	2.79652
ENSRNOG00000002273	Naaa	chr14:17283124-17302366	+	protein_coding	1.96018	1.36818	2.66555	2.75064	1.76825	1.33505	2.30573	1.90515
ENSRNOG00000002275	Fip1l1	chr14:36150399-36208373	-	protein_coding	32.131	27.7682	31.9003	28.1467	26.8534	29.9094	29.7034	27.9636
ENSRNOG00000002276	Phf6	chrX:158698356-158739838	-	protein_coding	2.79589	2.5124	2.5703	2.72461	3.2638	2.93798	2.92958	2.44403
ENSRNOG00000002278	Tec	chr14:37918652-38027925	+	protein_coding	16.1475	18.0678	11.4388	12.5044	13.2155	13.1441	14.292	12.3393
ENSRNOG00000002280	Sh3bgrl	chrX:80213332-80309936	+	protein_coding	71.1556	80.0026	72.839	76.4496	75.7072	65.4112	79.2486	63.5505
ENSRNOG00000002285	Fam122b	chrX:157854272-157879928	+	protein_coding	5.18649	4.87195	2.90056	2.92463	4.3427	2.69171	3.113	2.69153
ENSRNOG00000002291	Brwd3	chrX:79824782-79909678	-	protein_coding	1.60151	1.57113	1.50953	1.10696	1.70237	1.91629	1.78695	1.05178
ENSRNOG00000002292	Hnrnpd	chr14:11256268-11274578	+	protein_coding	106.282	105.556	112.095	104.813	96.5791	102.012	110.612	102.289
ENSRNOG00000002294	Snx29	chr10:3840622-4249739	-	protein_coding	5.36655	4.38902	2.2605	1.90437	4.71846	2.58413	2.75422	2.65931
ENSRNOG00000002301	Uso1	chr14:17371453-17436897	-	protein_coding	31.8261	32.4311	36.8842	37.3991	31.4023	35.5874	37.7358	34.5047
ENSRNOG00000002302	Corin	chr14:38247791-38473648	+	protein_coding	16.6915	16.6581	9.19294	9.6409	15.2259	8.03998	6.93538	9.09636
ENSRNOG00000002303	Kcnj12	chr10:47281786-47341411	+	protein_coding	9.38385	6.31103	3.98675	4.10564	5.84392	4.16374	2.67785	3.77504
ENSRNOG00000002309	Hlx	chr13:102637769-102643223	-	protein_coding	2.39816	3.37067	3.20267	3.69351	3.31308	3.58095	3.47799	3.16517
ENSRNOG00000002312	Atp10d	chr14:38477330-38575785	-	protein_coding	1.79423	2.20903	2.42393	2.91557	2.64278	2.13396	2.31626	1.85488
ENSRNOG00000002314	LOC103689943	chr10:28243-72912	+	protein_coding	6.04112	6.47132	5.18616	5.78698	6.52699	6.09742	5.76569	4.67885
ENSRNOG00000002318	Limch1	chr14:42762587-43072843	-	protein_coding	7.22445	7.2535	4.12238	3.67989	7.15091	5.89248	3.85189	3.92942
ENSRNOG00000002319	Tsn	chr13:34238717-34253910	-	protein_coding	36.836	36.9437	34.7918	33.4549	34.2677	34.0618	37.6838	33.2942
ENSRNOG00000002320	Commd8	chr14:38612408-38622580	+	protein_coding	36.2706	34.4188	26.9206	23.0761	26.1086	22.6441	26.6166	23.404
ENSRNOG00000002322	RGD1310587	chr13:102780877-102790639	-	protein_coding	5.45088	6.77714	4.78334	4.57243	5.46698	4.72974	5.39508	4.22832
ENSRNOG00000002323	RGD1566265	chrX:78870964-78911601	-	protein_coding	15.2427	18.063	23.4119	20.1764	19.2735	21.4641	20.8735	21.3106
ENSRNOG00000002331	Aldh3a1	chr10:47490153-47499876	+	protein_coding	0.644218	0.385853	0.486259	0.40822	0.564443	0.42565	0.533604	0.52688
ENSRNOG00000002332	LOC686087	chrX:157759624-157773108	+	protein_coding	59.3444	68.0621	46.1778	46.0834	52.5281	31.2252	48.1705	48.1189
ENSRNOG00000002338	Dgke	chr10:76386471-76407989	-	protein_coding	4.41114	3.67804	2.0494	2.56879	2.97108	1.56581	1.9318	1.25533
ENSRNOG00000002339	Mark1	chr13:102808253-102942863	-	protein_coding	3.93215	4.57758	6.9768	9.62634	5.6591	5.92329	8.16376	6.71989
ENSRNOG00000002340	LOC100361079	chr1:89258553-89258935	-	protein_coding	0.291715	0.633019	0.632752	0.69384	0.454279	0.546345	0.649981	1.22808
ENSRNOG00000002341	Trim25	chr10:76343847-76362145	+	protein_coding	23.1743	24.8734	17.3306	19.3321	17.806	13.8796	14.9803	11.6067
ENSRNOG00000002342	Aldh3a2	chr10:47525493-47546345	-	protein_coding	19.9838	16.8456	15.1986	16.2484	19.4112	20.7217	14.9088	19.5067
ENSRNOG00000002343	Uchl1	chr14:43133218-43143973	-	protein_coding	12.1923	16.0812	24.6532	23.169	16.4483	24.7187	19.9524	24.8843
ENSRNOG00000002345	Rasgef1b	chr14:11988671-12027381	+	protein_coding	1.10752	0.688949	0.798521	1.1773	0.617811	0.412249	0.556809	0.626026
ENSRNOG00000002347	Rgl1	chr13:69909096-70174565	-	protein_coding	13.4051	12.6363	9.45683	9.2272	11.8742	10.7172	8.03211	8.86691
ENSRNOG00000002352	Tsen15	chr13:69765091-69781019	-	protein_coding	29.6827	27.3874	24.826	28.6887	25.6358	26.5677	30.0209	26.4023
ENSRNOG00000002353	Rab3gap2	chr13:103157806-103228423	+	protein_coding	9.44315	11.1113	16.3044	18.0751	14.2396	22.4914	19.3826	15.4039
ENSRNOG00000002358	Scpep1	chr10:76230373-76263866	-	protein_coding	51.9882	60.5793	60.4082	58.2015	46.5214	44.2556	58.1737	47.3652
ENSRNOG00000002365	Itm2a	chrX:78490866-78496847	-	protein_coding	53.915	56.0712	45.2768	46.4937	93.0904	56.7377	56.3749	70.3088
ENSRNOG00000002368	Iars2	chr13:103231387-103264906	-	protein_coding	31.3408	31.5688	25.7303	26.136	33.1115	27.4823	25.9756	22.3744
ENSRNOG00000002372	Sgcd	chr10:32062946-32471454	-	protein_coding	18.0806	19.5452	20.2505	22.5276	19.7177	22.6346	23.5621	22.0172
ENSRNOG00000002373	Akap1	chr10:76151038-76166276	-	protein_coding	124.706	114.936	63.4773	62.8153	99.2689	65.8759	48.7714	64.3986
ENSRNOG00000002376	Clasp1	chr13:34365147-34584651	+	protein_coding	15.6415	14.3813	10.8095	11.2464	16.9845	14.3623	12.9722	10.9338
ENSRNOG00000002378	Bpnt1	chr13:103268068-103292854	+	protein_coding	21.1867	22.5164	23.0252	22.6905	28.1235	28.4315	27.6989	25.8137
ENSRNOG00000002381	Bmp3	chr14:12359363-12387102	-	protein_coding	1.84336	3.5109	3.52254	3.45352	2.27695	2.1279	2.72416	2.49837
ENSRNOG00000002382	LOC102553715	chr10:47765432-47768483	+	protein_coding	35.4074	39.6796	30.4217	32.9403	22.3623	19.5353	32.4769	23.3173
ENSRNOG00000002385	Prg4	chr13:67672878-67688477	-	protein_coding	1.11785	1.16946	0.672888	0.775576	1.22633	0.426403	0.710637	0.42111
ENSRNOG00000002387	Tceal1	chrX:107370431-107372338	+	protein_coding	18.6292	19.5689	14.8372	15.2874	14.9425	11.2683	17.7984	14.3199
ENSRNOG00000002388	Trim41	chr10:34155515-34166599	-	protein_coding	15.7953	13.0417	12.6695	12.5746	13.7714	13.8765	11.6433	11.6055
ENSRNOG00000002389	Morf4l2	chrX:107394486-107405564	-	protein_coding	142.761	150.641	191.508	194.831	151.991	185.705	197.406	193.252
ENSRNOG00000002393	Eprs	chr13:103300932-103371577	+	protein_coding	62.9674	54.9797	60.0778	57.7911	54.7956	63.3573	55.6837	64.3576
ENSRNOG00000002394	Tpr	chr13:67611708-67672827	+	protein_coding	23.9969	22.3471	22.2961	22.6636	25.4519	23.013	24.9297	19.7661
ENSRNOG00000002403	Fam129a	chr13:68949665-69101588	+	protein_coding	9.26724	12.6375	13.0549	12.5324	9.75455	9.554	10.5539	8.58494
ENSRNOG00000002407	Pdxdc1	chr10:3232794-3321412	-	protein_coding	5.31238	5.56098	4.65539	5.23126	4.44472	4.21191	5.68627	3.77402
ENSRNOG00000002412	LOC100912585	chr10:47766680-47775055	-	protein_coding	2.42373	2.40545	2.24331	2.2679	2.31096	2.04583	2.19109	2.07776
ENSRNOG00000002413	Gpc4	chrX:139354155-139464798	-	protein_coding	48.5391	62.6782	60.1276	57.6519	56.3292	48.9103	52.6155	51.4961
ENSRNOG00000002418	Tgfb2	chr13:105039853-105141030	-	protein_coding	46.1575	60.7819	213.115	221.193	111.523	255.558	182.637	169.298
ENSRNOG00000002419	Plp1	chrX:107496072-107511348	+	protein_coding	3.7577	2.47175	1.97403	2.12693	2.28244	2.07578	1.31857	1.52621
ENSRNOG00000002420	Zc3h7a	chr10:4536180-4575646	+	protein_coding	18.9013	14.4433	15.3132	13.847	14.9848	14.5416	11.5316	10.2944
ENSRNOG00000002423	Fam114a2	chr10:42894567-42928461	-	protein_coding	16.0852	14.7569	9.80251	9.76634	12.4431	10.2241	10.4431	10.0491
ENSRNOG00000002425	Pctp	chr10:77491454-77512032	-	protein_coding	1.91339	1.23049	1.3714	1.21057	1.2617	0.901488	1.01608	1.26459
ENSRNOG00000002428	Lpar4	chrX:78042859-78056347	+	protein_coding	2.2302	2.25876	2.64051	2.35704	1.68644	1.75379	2.7697	2.13446
ENSRNOG00000002429	Zcchc5	chrX:77954484-77956352	-	protein_coding	0.300498	0.303791	0.326709	0.375865	0.922782	0.815974	0.474855	0.652531
ENSRNOG00000002433	G3bp2	chr14:17492081-17520792	+	protein_coding	35.0838	40.2521	33.6634	36.6255	44.6702	40.3949	39.7523	33.7099
ENSRNOG00000002434	Tmem100	chr10:77537340-77543192	+	protein_coding	0.663199	0.350314	1.82319	1.68059	1.46188	0.582902	1.36505	1.44199
ENSRNOG00000002436	Mmd	chr10:77755216-77783779	+	protein_coding	14.645	18.7114	26.5214	25.2951	24.5163	29.2085	23.058	24.1027
ENSRNOG00000002440	Ralb	chr13:35494721-35511020	-	protein_coding	23.8709	25.1998	22.4706	22.7944	25.259	23.0465	26.2811	22.9891
ENSRNOG00000002443	Mfap3	chr10:42933077-42945564	+	protein_coding	8.44096	9.20654	8.09755	9.75911	9.60092	8.25732	9.11431	6.65474
ENSRNOG00000002449	Maged2	chr5:33174542-33182715	-	protein_coding	51.7667	52.5941	41.0604	40.8679	51.6734	39.0341	45.8014	36.9218
ENSRNOG00000002450	Rrp15	chr13:105155441-105179095	-	protein_coding	15.3797	15.8449	26.5504	23.8298	18.8494	22.0978	24.353	25.0765
ENSRNOG00000002452	Txndc11	chr10:4578469-4635953	+	protein_coding	15.3621	13.1927	15.2762	14.7877	15.1776	20.1572	12.1434	16.9235
ENSRNOG00000002454	Rnf2	chr13:68830620-68858809	-	protein_coding	25.8529	28.6348	25.9637	27.888	24.0733	29.1179	30.7045	27.7935
ENSRNOG00000002459	Fbxo40	chr11:66713888-66731198	+	protein_coding	19.8015	21.237	10.5724	9.68197	19.6582	14.1314	8.96751	11.5465
ENSRNOG00000002460	Serpinb2	chr13:27449934-27463010	+	protein_coding	0.073854	0.557505	0.892469	0.526275	0.483	0.498171	0.861392	0.663438
ENSRNOG00000002461	Nid1	chr17:90553394-90627101	-	protein_coding	83.1055	109.951	94.6914	97.5794	82.995	80.4045	94.3183	68.9888
ENSRNOG00000002462	LOC108348055	chr10:49020454-49028069	+	protein_coding	2.72914	2.58416	3.18083	3.13097	3.47107	2.54965	2.34895	2.71454
ENSRNOG00000002469	Trim7	chr10:34185898-34199279	+	protein_coding	2.74753	1.68121	0.857627	1.06256	3.31135	0.911505	1.18125	2.17815
ENSRNOG00000002470	Ifi47	chr10:34277993-34285623	+	protein_coding	16.6815	14.5355	15.6083	15.2282	6.97533	6.89698	8.77204	6.55192
ENSRNOG00000002473	RGD1307830	chr13:67583621-67609469	-	protein_coding	9.97914	10.4268	6.70011	6.65058	7.61185	7.46964	7.34461	5.60714
ENSRNOG00000002474	Tom1l1	chr10:78173847-78219793	-	protein_coding	2.07104	1.59339	0.650693	0.876246	1.10282	0.963755	1.09357	0.702985
ENSRNOG00000002478	Insig2	chr13:37266312-37287458	-	protein_coding	16.9041	13.345	12.4832	12.6408	13.8188	14.4244	13.474	10.4586
ENSRNOG00000002480	Gpr137b	chr17:90670872-90746804	+	protein_coding	1.03671	0.997541	1.40801	1.34808	0.814304	0.82341	0.997974	0.704801
ENSRNOG00000002488	Galnt10	chr10:43067299-43210427	+	protein_coding	2.6	2.84023	2.74885	2.55906	3.61286	2.79008	2.63348	2.01346
ENSRNOG00000002506	Cdkl2	chr14:17531398-17565950	+	protein_coding	0.53718	0.516773	0.811255	0.676032	0.827647	0.63234	0.492997	0.362407
ENSRNOG00000002509	Gnl3l	chrX:20034882-20070578	-	protein_coding	22.0627	22.9041	24.0483	25.1435	23.8569	23.0609	26.6871	23.692
ENSRNOG00000002511	Flt4	chr10:35078726-35121599	+	protein_coding	4.14668	4.4185	8.12544	8.62205	7.94097	18.9099	7.22763	7.66003
ENSRNOG00000002512	Gpatch2	chr13:105684420-105815606	+	protein_coding	3.32022	3.13259	3.41035	3.39519	3.44776	3.19715	3.05769	2.5482
ENSRNOG00000002514	Ccdc93	chr13:37400476-37468840	+	protein_coding	7.15119	6.94578	6.74098	7.01069	6.46194	7.31897	7.54986	6.52784
ENSRNOG00000002516	Mtm1	chr6:18821815-18839409	+	protein_coding	33.8447	31.2828	15.0521	16.9464	19.6175	10.7363	13.6884	9.77427
ENSRNOG00000002520	Litaf	chr10:4719713-4763510	+	protein_coding	26.7434	29.4607	41.1924	41.513	33.4169	46.7416	40.5459	42.4634
ENSRNOG00000002524	Gpr37	chr4:51822153-51844331	-	protein_coding	2.35178	1.8443	1.02193	1.3917	1.40672	1.03157	1.17184	0.985483
ENSRNOG00000002525	Ptgs2	chr13:67351087-67359335	+	protein_coding	0.297099	0.699861	3.54074	3.31184	1.32542	2.30234	2.94323	2.36958
ENSRNOG00000002529	Rap2c	chrX:138224040-138237157	-	protein_coding	16.7119	17.2698	15.7042	16.1137	15.3067	17.5504	16.8482	17.1082
ENSRNOG00000002536	C1galt1c1	chrX:124921728-124926171	-	protein_coding	21.1938	25	26.614	29.5136	25.0751	23.5378	31.5392	25.4849
ENSRNOG00000002538	Epb41l5	chr13:35580098-35668968	-	protein_coding	1.20134	1.16268	0.812124	1.10316	1.5543	1.71006	1.66261	0.689832
ENSRNOG00000002540	Rhoh	chr14:43961756-43992587	-	protein_coding	1.0225	0.64397	0.708596	0.453221	0.142563	0.469023	0.507855	0.460608
ENSRNOG00000002541	Pds5a	chr14:44185446-44280079	+	protein_coding	12.788	13.3071	10.8298	12.2784	15.3877	12.9949	13.3657	9.32969
ENSRNOG00000002542	Heatr6	chr10:71054344-71083536	+	protein_coding	5.6304	4.9917	4.82369	5.41805	5.66584	5.50891	4.88719	4.24742
ENSRNOG00000002544	Kifap3	chr13:82072497-82217252	+	protein_coding	13.7023	16.1903	12.6679	13.0832	15.0888	11.9444	14.4686	10.9625
ENSRNOG00000002545	RGD1309748	chr10:6841071-6870011	-	protein_coding	21.2269	17.172	15.2375	15.6068	16.7834	15.2584	14.3198	14.4493
ENSRNOG00000002546	Rchy1	chr14:17615968-17631714	+	protein_coding	35.245	36.5899	28.4609	27.2896	29.374	25.7697	27.6717	28.6665
ENSRNOG00000002553	Smim14	chr14:44413636-44457239	+	protein_coding	42.3575	46.7455	47.7028	46.3722	44.1236	43.0319	40.4984	46.4867
ENSRNOG00000002556	Tsr2	chrX:20144432-20232639	-	protein_coding	12.839	14.2758	15.2576	17.606	15.1973	17.4952	15.1332	16.9106
ENSRNOG00000002563	Mcts1	chrX:124894466-124906162	+	protein_coding	18.3366	20.5228	18.9439	16.8744	17.5339	14.669	18.8896	16.1183
ENSRNOG00000002568	Socs1	chr10:4957326-4958461	+	protein_coding	2.62751	1.72845	1.31434	1.77545	1.07609	0.951236	0.687922	0.523336
ENSRNOG00000002569	Mrps14	chr13:77940454-77946201	+	protein_coding	19.5077	22.6885	30.0799	20.4125	19.8928	19.9963	26.641	31.4354
ENSRNOG00000002572	Cacybp	chr13:77948771-77959110	-	protein_coding	44.2059	46.2524	49.3209	48.7295	41.8595	45.7248	48.5495	45.3055
ENSRNOG00000002574	Nubp1	chr10:5333378-5344121	-	protein_coding	21.6286	22.4219	30.1745	26.2568	26.3215	26.8471	27.0422	32.7076
ENSRNOG00000002575	Sap30l	chr10:43224269-43231611	+	protein_coding	32.9214	33.1188	24.0646	28.3663	33.3492	24.9417	26.2461	24.4599
ENSRNOG00000002579	Parm1	chr14:17969219-18076907	-	protein_coding	135.748	122.47	75.4082	79.3532	73.0152	49.7123	72.9525	52.991
ENSRNOG00000002580	Trmt1l	chr13:68785827-68818990	+	protein_coding	14.0129	10.3917	9.87244	9.1639	8.90302	8.83286	8.8323	8.09164
ENSRNOG00000002582	Hand1	chr10:43250745-43253296	-	protein_coding	2.94879	1.14597	0.837972	1.39404	1.57541	1.96273	1.22221	1.23943
ENSRNOG00000002585	Cul4b	chrX:124832628-124870329	-	protein_coding	12.6888	10.9616	10.1673	9.94102	11.0964	10.305	10.7344	9.48621
ENSRNOG00000002593	Esrrg	chr13:106463368-106683436	+	protein_coding	25.0808	21.9623	23.3285	24.0762	23.6312	28.6698	22.5947	23.635
ENSRNOG00000002599	Grap	chr10:47930633-47949773	+	protein_coding	3.38244	3.53149	3.54595	2.98451	2.96714	1.97313	4.70057	2.96758
ENSRNOG00000002607	Sox9	chr10:101288489-101293379	+	protein_coding	2.75365	3.25684	3.54618	3.61423	3.25883	3.75477	3.0647	2.98849
ENSRNOG00000002609	Ero1b	chr17:90710555-90756048	-	protein_coding	3.24347	2.35277	2.28457	1.72743	2.66179	3.11546	1.18809	2.12161
ENSRNOG00000002610	Carhsp1	chr10:7041510-7055101	+	protein_coding	185.037	218.095	153.633	145.062	161.635	143.347	141.877	150.43
ENSRNOG00000002612	Ddx52	chr10:71253598-71277277	+	protein_coding	7.40227	6.77072	6.7141	7.27698	7.05855	7.13339	7.5698	5.85927
ENSRNOG00000002615	Pmm2	chr10:7056266-7077443	-	protein_coding	41.948	38.335	47.9072	45.3174	43.1245	44.781	45.2654	57.4629
ENSRNOG00000002618	Ivns1abp	chr13:68702820-68722472	+	protein_coding	49.0883	48.5032	25.5905	40.4561	51.7898	43.0957	40.2671	35.0389
ENSRNOG00000002625	Ptpn4	chr13:35678240-35858390	-	protein_coding	3.13406	3.45032	3.42553	4.00728	4.23751	5.65083	5.16689	4.42327
ENSRNOG00000002627	Kctd3	chr13:107433588-107471843	-	protein_coding	33.2603	32.7367	23.5654	26.9826	33.5411	35.0292	21.6727	26.6703
ENSRNOG00000002630	Cnot8	chr10:43538160-43551271	+	protein_coding	36.9163	36.1259	27.4666	25.4839	30.9507	23.5662	24.3751	25.0614
ENSRNOG00000002632	Naca	chr7:2458264-2470674	+	protein_coding	107.774	98.2643	93.5479	91.7424	80.5048	84.0709	87.1566	92.0867
ENSRNOG00000002635	Dexi	chr10:5199226-5211913	+	protein_coding	21.1544	22.2831	20.6988	20.5393	27.6213	29.9135	18.4229	24.1003
ENSRNOG00000002642	Ptges3	chr7:2479311-2497013	+	protein_coding	125.673	130.45	141.822	129.34	114.902	133.218	151.376	135.696
ENSRNOG00000002643	Ugdh	chr14:44479614-44502845	+	protein_coding	15.3125	16.3051	19.5823	20.0531	14.4154	15.0755	19.8168	15.1594
ENSRNOG00000002644	Utp18	chr10:81562409-81587858	-	protein_coding	7.93221	8.81104	10.7127	10.3466	9.23107	10.4665	11.6534	10.2371
ENSRNOG00000002645	Gemin5	chr10:43554046-43599232	-	protein_coding	4.6718	4.65879	5.16077	6.05713	5.72242	7.08138	5.8788	5.04012
ENSRNOG00000002652	Rap1gap2	chr10:61177936-61361250	-	protein_coding	16.8722	13.7379	11.2506	12.164	15.7591	13.9091	10.1373	10.875
ENSRNOG00000002653	Kcnk2	chr13:107690087-107886476	-	protein_coding	2.21967	2.21573	2.66207	2.15616	2.42807	1.51347	2.08203	2.72587
ENSRNOG00000002657	Pla2g4a	chr13:66988937-67206693	-	protein_coding	3.13816	4.37682	6.88495	6.73869	4.58137	6.02099	6.62443	5.76987
ENSRNOG00000002660	Magee1	chrX:76083549-76087117	+	protein_coding	1.82435	1.64272	1.32336	1.03375	1.41973	0.98882	1.32733	1.17483
ENSRNOG00000002662	Pbdc1	chrX:76042239-76046938	+	protein_coding	17.8931	20.3803	27.8535	24.7263	20.5867	26.1508	28.3457	25.0164
ENSRNOG00000002664	Emp2	chr10:5433248-5467839	+	protein_coding	193.574	205.687	256.531	247.731	213.723	224.122	233.753	262.671
ENSRNOG00000002667	Lamc2	chr13:70566643-70626252	-	protein_coding	20.2739	19.9984	41.2574	37.8412	33.7582	54.5817	33.8764	49.6592
ENSRNOG00000002669	Cluh	chr10:61432819-61454444	+	protein_coding	55.4648	54.7627	47.5056	52.122	61.7698	56.636	52.8511	53.8896
ENSRNOG00000002671	Nme2	chr10:81648216-81653717	-	protein_coding	595.667	624.551	609.055	560.98	581.849	565.488	590.12	726.182
ENSRNOG00000002680	Lamc1	chr13:70658707-70783515	-	protein_coding	96.7157	104.541	118.853	128.61	121.796	147.751	125.309	121.927
ENSRNOG00000002682	Zfp692	chr10:43744731-43752242	+	protein_coding	7.70162	7.03601	4.22558	4.30334	4.8048	3.56117	3.38078	2.24168
ENSRNOG00000002693	Nme1	chr10:81657153-81666523	-	protein_coding	27.571	38.8488	55.526	46.56	38.8954	60.8694	50.1648	68.6428
ENSRNOG00000002695	Tfb2m	chr13:97820493-97838228	-	protein_coding	17.5257	17.2032	15.9736	15.6915	19.1215	16.6198	14.069	16.0099
ENSRNOG00000002697	Mtmr1	chr18:291780-325377	-	protein_coding	12.6595	12.1854	10.1528	10.9135	11.3101	10.4398	10.1257	8.20254
ENSRNOG00000002705	Vps4b	chr13:26825261-26850460	-	protein_coding	37.7514	36.6027	35.0392	33.9852	33.8498	34.2304	33.9409	32.9973
ENSRNOG00000002708	Phf8	chrX:21063562-21168750	+	protein_coding	5.2415	4.59431	3.41309	3.42919	3.46626	3.57043	3.49268	3.07259
ENSRNOG00000002710	Cnst	chr13:97838361-97913082	+	protein_coding	8.73841	7.23509	7.55735	6.85691	10.5042	7.98703	7.31928	6.90425
ENSRNOG00000002711	Nuf2	chr13:87818391-87847263	-	protein_coding	7.50529	5.35204	4.41272	4.68882	10.6429	5.69509	4.54503	3.99933
ENSRNOG00000002713	Zfp672	chr10:43752700-43760930	-	protein_coding	14.8655	12.4129	15.5991	15.7911	14.2316	17.7936	16.96	17.2826
ENSRNOG00000002714	Mettl22	chr10:7223362-7240812	-	protein_coding	20.8571	18.6042	12.3951	12.6052	18.4631	12.5866	12.7725	12.4059
ENSRNOG00000002721	Ndufb4	chr11:65960277-65966898	+	protein_coding	435.273	447.589	399.439	387.575	359.3	320.866	430.476	435.645
ENSRNOG00000002722	Sec14l1	chr10:106065712-106112857	+	protein_coding	20.2368	21.3671	20.0013	22.6971	22.9941	29.1049	21.3273	22.3534
ENSRNOG00000002724	Prpsap2	chr10:48008802-48044344	-	protein_coding	27.1026	23.1845	20.1428	19.1025	18.9047	17.1072	18.8808	23.048
ENSRNOG00000002730	Rgs5	chr13:87966758-88003035	+	protein_coding	51.0938	58.8057	50.7067	46.6227	45.2436	55.2545	59.9848	47.6833
ENSRNOG00000002735	Dhx9	chr13:70885504-70922245	-	protein_coding	34.787	34.1582	34.6642	35.9047	35.1951	35.6006	39.203	31.8702
ENSRNOG00000002736	Rabgap1l	chr13:78011047-78609045	-	protein_coding	11.9954	10.8622	9.57395	9.3613	11.1214	9.63933	10.7262	8.61386
ENSRNOG00000002746	Fstl1	chr11:65782567-65845418	-	protein_coding	133.74	169.263	198.019	195.402	150.52	165.964	174.989	151.928
ENSRNOG00000002748	Ccdc43	chr10:90644995-90657185	-	protein_coding	13.2702	12.7683	14.3922	14.6942	15.0218	13.7396	16.4575	14.401
ENSRNOG00000002749	Spag9	chr10:81693770-81827562	+	protein_coding	19.7663	21.6312	24.3217	28.4643	25.6415	28.208	30.7412	21.3395
ENSRNOG00000002751	Zdhhc15	chrX:75439778-75566481	-	protein_coding	1.02782	0.864136	0.536614	0.899845	1.02561	0.506836	0.734686	0.558268
ENSRNOG00000002754	Areg	chr14:18521930-18531179	-	protein_coding	2.2925	2.91485	9.58654	9.35826	4.91463	6.45339	11.472	11.3452
ENSRNOG00000002755	Pafah1b1	chr10:61456145-61577412	-	protein_coding	53.035	52.5842	51.4378	54.1086	51.9064	52.2847	58.1723	51.5587
ENSRNOG00000002757	Tada2a	chr10:71393692-71441389	-	protein_coding	8.65833	7.77416	5.65751	4.43503	6.46158	4.93729	4.97331	4.63622
ENSRNOG00000002759	Lias	chr14:44507218-44524252	-	protein_coding	30.4875	25.5214	14.6722	14.7512	25.7222	12.8205	18.3923	17.0619
ENSRNOG00000002763	Ulk2	chr10:48050803-48129377	-	protein_coding	9.25681	10.3868	8.19514	8.70619	9.26847	7.63346	7.57974	7.29572
ENSRNOG00000002764	Mettl16	chr10:61626597-61672136	+	protein_coding	7.08415	5.05515	5.38444	5.40361	5.83583	5.6203	5.78596	5.05317
ENSRNOG00000002767	Dlg3	chrX:70596576-70648532	+	protein_coding	1.33934	0.651655	1.43017	0.968654	0.518275	0.481857	1.2686	1.27642
ENSRNOG00000002773	Rgs4	chr13:88054817-88061108	-	protein_coding	21.9949	31.9984	26.4646	24.0197	23.9808	26.7918	25.7825	18.6185
ENSRNOG00000002775	Npl	chr13:70938082-70980913	-	protein_coding	2.75584	2.65099	2.60389	2.19964	2.36217	1.33804	1.9613	1.69346
ENSRNOG00000002778	Aatf	chr10:71744659-71837851	-	protein_coding	13.7539	13.5684	15.177	14.8607	11.5534	14.9933	13.5548	14.8979
ENSRNOG00000002781	Kdsr	chr13:26780633-26812215	-	protein_coding	7.62493	8.28712	7.92065	8.0373	8.50921	8.76114	7.4646	6.67464
ENSRNOG00000002789	AABR07039648.1	chrX:81816553-81817101	-	protein_coding	2.04551	2.49243	3.10159	3.00601	2.59937	3.03269	0	0
ENSRNOG00000002790	Abcb7	chrX:75150608-75291938	-	protein_coding	8.22942	9.11127	7.91535	9.10039	10.5188	12.5822	9.23623	9.43445
ENSRNOG00000002791	Bcl2	chr13:26605426-26769374	-	protein_coding	1.8972	1.95978	2.36297	3.18734	3.46989	4.17653	2.60508	3.13427
ENSRNOG00000002795	Cog1	chr10:102167771-102180569	+	protein_coding	15.5679	14.2231	11.4504	12.5915	14.2694	11.3261	11.5042	9.46711
ENSRNOG00000002802	Cxcl1	chr14:18743685-18745457	-	protein_coding	6.61366	6.78188	10.9785	7.27514	2.32606	3.59013	4.44037	4.94753
ENSRNOG00000002807	Sept9	chr10:106264434-106348490	+	protein_coding	19.6369	20.3685	18.1174	19.4185	21.4676	18.9226	19.5353	15.8498
ENSRNOG00000002810	Gfpt2	chr10:35279236-35325508	+	protein_coding	3.89337	4.14914	6.20459	5.89472	5.15493	6.40262	4.7378	5.2309
ENSRNOG00000002813	Dars2	chr13:78857638-78885464	-	protein_coding	11.5563	9.5827	4.52773	4.61831	8.48176	4.58266	3.8721	4.00953
ENSRNOG00000002814	Higd1b	chr10:90929423-90931639	+	protein_coding	3.61435	3.39666	2.34901	1.49352	2.20074	1.12031	2.10644	1.69959
ENSRNOG00000002818	Eftud2	chr10:90932075-90983928	-	protein_coding	19.8278	18.5772	20.5547	19.7743	21.8567	21.9041	19.1602	20.2857
ENSRNOG00000002820	LOC24906	chr10:43871613-43880055	+	protein_coding	1.37444	1.19193	2.57286	2.18764	1.04034	0.934223	1.51363	1.83164
ENSRNOG00000002821	Phlpp1	chr13:26172243-26394505	+	protein_coding	5.77146	5.37079	3.10366	3.7671	4.74634	3.59599	3.14696	2.77814
ENSRNOG00000002823	Mapk9	chr10:35333859-35374355	+	protein_coding	18.2203	20.1854	16.7789	14.6592	17.4387	15.9939	20.0242	14.3446
ENSRNOG00000002824	Rlim	chrX:73762691-73778674	-	protein_coding	6.29165	6.84334	7.29542	8.25678	6.86675	8.1761	8.73652	7.13797
ENSRNOG00000002826	Hsd17b7	chr13:88288046-88307988	-	protein_coding	1.73087	1.29783	1.92286	2.14509	3.9024	5.76029	1.84321	4.06563
ENSRNOG00000002827	Rbfox1	chr10:8312961-8654892	-	protein_coding	0.934721	0.988474	0.516758	0.501905	0.786847	0.518485	0.529373	0.517084
ENSRNOG00000002828	Tob1	chr10:81913689-81915716	+	protein_coding	47.1807	46.7341	41.8041	44.5556	44.8117	46.3231	49.4751	46.07
ENSRNOG00000002831	Wfikkn2	chr10:81936444-81942188	-	protein_coding	0.779379	0.745921	0.292012	0.266072	0.467543	0.181164	0.236534	0.123462
ENSRNOG00000002832	Slc16a2	chrX:74577131-74706214	-	protein_coding	4.14358	4.67063	5.39151	5.05396	5.26893	5.34916	6.00037	4.25807
ENSRNOG00000002833	Gsk3b	chr11:65066235-65209268	-	protein_coding	22.5831	19.5258	21.4489	24.1347	26.2767	31.5678	24.4466	23.0874
ENSRNOG00000002835	Luc7l3	chr10:81991147-82027119	-	protein_coding	63.0228	64.4918	49.8853	54.7066	53.6163	45.541	43.8987	40.7054
ENSRNOG00000002838	Pdzd11	chrX:70458603-70461635	-	protein_coding	10.5044	10.2161	12.3099	12.5281	9.6333	9.9613	11.9515	11.3639
ENSRNOG00000002839	Slc19a2	chr13:82552550-82566586	+	protein_coding	2.36395	2.75394	2.52182	2.25524	3.02084	3.54326	2.39326	2.62418
ENSRNOG00000002840	Atp5b	chr7:2504695-2511749	+	protein_coding	2066.6	1996.1	1636.86	1646.14	1998.19	1650.16	1798.01	1837.85
ENSRNOG00000002841	Cdc42bpa	chr13:98231326-98447762	+	protein_coding	8.78925	10.3138	10.3177	12.0315	12.9505	14.4134	11.3397	9.72304
ENSRNOG00000002843	Cxcl6	chr14:18860264-18862407	-	protein_coding	1.1892	1.76565	1.10709	0.48282	0.302899	0.437452	0.468339	0.564669
ENSRNOG00000002844	Usp27x	chrX:15988604-15990484	+	protein_coding	1.27809	1.45053	1.35522	1.42411	1.09779	1.55835	1.67279	1.3512
ENSRNOG00000002848	Maoa	chrX:6554698-6620722	-	protein_coding	21.0868	19.9959	24.9163	23.8194	13.7121	16.5023	23.7831	16.7658
ENSRNOG00000002851	Fam104a	chr10:102179478-102200596	-	protein_coding	35.9324	39.4812	42.3927	42.6253	42.18	48.4068	48.2303	52.5277
ENSRNOG00000002852	Myo19	chr10:72197977-72227462	+	protein_coding	4.80254	4.25422	5.84949	5.36682	6.04503	6.68008	5.32393	4.62347
ENSRNOG00000002855	Rfc1	chr14:44580216-44702203	+	protein_coding	14.8699	13.6225	9.55656	9.19817	12.7641	10.3705	9.10139	8.70663
ENSRNOG00000002860	Ccdc181	chr13:82574966-82588640	+	protein_coding	3.68647	2.46248	2.03453	1.41089	2.28325	1.37917	1.99569	1.1459
ENSRNOG00000002862	Clcn5	chrX:16050780-16196789	+	protein_coding	0.822176	1.30586	1.99885	1.99796	2.01292	2.96866	3.35686	2.03259
ENSRNOG00000002864	Nacc1	chr19:25783900-25801526	-	protein_coding	22.3513	22.2896	29.8484	31.8162	29.6657	35.5264	29.0097	26.787
ENSRNOG00000002871	Rbm25l1	chr10:10457320-10460756	+	protein_coding	15.821	16.4688	16.9772	17.1381	15.3428	15.9438	15.3202	15.4127
ENSRNOG00000002874	Rbm25	chr6:107156263-107164033	+	protein_coding	36.0727	40.9762	41.3344	39.6054	33.789	36.119	38.5981	36.0278
ENSRNOG00000002875	Klhl20	chr13:78912361-78957212	-	protein_coding	12.5625	11.5276	6.84257	6.38502	7.19064	5.47532	5.6335	6.13627
ENSRNOG00000002876	Eef2kmt	chr10:10530365-10540428	+	protein_coding	1.39628	1.66308	1.89608	0.752738	1.28011	0.722282	0.850814	0.729329
ENSRNOG00000002879	Psen2	chr13:98513570-98530724	-	protein_coding	61.0498	69.5483	68.5354	74.5076	81.2579	62.2708	82.2476	66.2433
ENSRNOG00000002881	Ddr2	chr13:88317145-88436789	-	protein_coding	7.12351	10.2515	11.1812	11.6497	9.7566	10.7386	10.5143	8.16945
ENSRNOG00000002882	Zcchc2	chr13:25966428-26013338	+	protein_coding	3.79067	3.35749	2.66713	2.75815	2.78056	2.65669	2.33606	1.92571
ENSRNOG00000002883	Alg1	chr10:10539930-10550138	-	protein_coding	4.50082	3.8625	3.8243	4.039	3.59236	2.60675	2.54585	2.77249
ENSRNOG00000002884	Blzf1	chr13:82592170-82607379	-	protein_coding	12.8292	9.57086	7.93603	8.51602	7.65988	7.55146	8.84577	7.08791
ENSRNOG00000002886	Myh10	chr10:55275411-55406732	+	protein_coding	31.3382	37.3361	54.9505	63.2515	55.8184	76.9674	52.1956	50.5259
ENSRNOG00000002894	Mnt	chr10:61685241-61700491	+	protein_coding	8.15636	6.93245	5.18186	5.11344	6.86196	6.17042	4.75494	4.46638
ENSRNOG00000002895	Nagpa	chr10:10573191-10581516	+	protein_coding	3.5679	3.68741	1.88233	1.89875	2.95273	2.0545	1.93507	1.42458
ENSRNOG00000002896	Prdx6	chr13:79077033-79088127	-	protein_coding	158.487	181.544	147.948	146.128	154.657	142.093	148.678	154.251
ENSRNOG00000002898	Nme7	chr13:82626685-82737343	+	protein_coding	4.80645	5.08138	3.82578	3.26424	3.87163	4.153	5.24768	3.14333
ENSRNOG00000002899	Akap10	chr10:48150902-48210074	-	protein_coding	8.75064	8.45388	7.29907	6.95514	7.83663	7.51511	7.85194	7.15162
ENSRNOG00000002903	Specc1	chr10:48240127-48542292	+	protein_coding	3.86406	5.01406	4.8	5.13883	5.1607	4.55532	4.26939	3.99859
ENSRNOG00000002908	Slc35a4	chr18:29506128-29509296	+	protein_coding	17.9813	20.2308	23.1195	23.9042	22.319	24.2858	24.219	23.0461
ENSRNOG00000002912	Parn	chr10:1308414-1461269	-	protein_coding	9.75043	9.47057	7.98858	7.6952	8.36354	7.20686	6.43281	6.03429
ENSRNOG00000002914	Trmt1	chr19:25803262-25813467	+	protein_coding	28.9686	25.5576	25.1148	23.5807	24.5503	24.9256	22.037	21.1909
ENSRNOG00000002915	Trim11	chr10:45322248-45335030	+	protein_coding	11.8512	9.33136	9.31017	7.83038	9.4486	7.61629	8.37764	6.7858
ENSRNOG00000002926	Uap1	chr13:88463532-88497901	-	protein_coding	13.0377	16.0178	27.2366	28.8051	24.1022	22.8849	34.3123	23.6153
ENSRNOG00000002928	Guk1	chr10:45535627-45543897	-	protein_coding	88.2237	91.1684	94.1009	89.977	100.642	87.1205	94.7354	102.072
ENSRNOG00000002932	Wdr19	chr14:44705012-44767120	-	protein_coding	3.24719	2.79739	2.07203	1.95614	3.2061	2.56758	2.00117	1.90759
ENSRNOG00000002934	Atp1b1	chr13:82737159-82758004	-	protein_coding	219.536	261.372	341.688	330.733	312.045	409.927	323.347	395.402
ENSRNOG00000002935	Ankrd40	chr10:82032656-82045935	+	protein_coding	49.1209	50.7261	44.4239	48.6239	49.4288	47.009	44.2792	41.9349
ENSRNOG00000002940	Ankrd17	chr14:19318565-19431515	+	protein_coding	17.9175	19.8334	17.1926	16.7118	19.8085	18.9467	19.5664	14.875
ENSRNOG00000002941	Uhmk1	chr13:88521625-88536728	-	protein_coding	3.27489	4.13175	3.84862	4.56165	4.57161	4.51495	5.00154	3.57516
ENSRNOG00000002943	Mrpl55	chr10:45552795-45555943	+	protein_coding	22.5209	24.372	23.6158	22.5232	23.0573	19.0791	21.372	25.7804
ENSRNOG00000002944	RGD1304587	chr10:45559578-45561997	+	protein_coding	20.5173	23.1065	14.8913	15.2769	16.3655	10.7636	16.1706	10.3231
ENSRNOG00000002946	Socs3	chr10:106975178-106976040	-	protein_coding	18.7628	10.8837	6.63465	5.99336	7.58364	4.71011	8.3943	5.92121
ENSRNOG00000002947	Dpt	chr13:83073544-83102401	+	protein_coding	16.4507	23.7589	20.3721	18.4979	11.5535	11.4564	22.1678	15.8099
ENSRNOG00000002948	Abcc3	chr10:82047863-82117109	-	protein_coding	3.31286	2.89246	1.96165	1.77785	1.75323	1.44723	1.95422	1.72324
ENSRNOG00000002949	Pgs1	chr10:106991935-107030260	+	protein_coding	12.9259	14.6541	13.31	13.6506	14.0074	13.7661	14.315	11.331
ENSRNOG00000002950	Lyl1	chr19:25815207-25818074	+	protein_coding	1.2299	1.09419	1.09213	1.70104	1.39386	1.08867	0.838756	1.43609
ENSRNOG00000002956	Stim2	chr14:59198401-59323947	-	protein_coding	6.21762	7.96295	7.64986	6.94143	6.49326	8.07021	7.71528	7.17327
ENSRNOG00000002959	Shroom4	chrX:16719803-16929907	-	protein_coding	0.816518	1.28609	1.17693	1.25027	1.41978	1.12306	1.48012	1.00181
ENSRNOG00000002969	Itpkb	chr13:98615287-98708149	+	protein_coding	4.03368	4.21575	4.3053	4.24017	4.37939	4.41292	3.89152	3.29024
ENSRNOG00000002970	Zswim7	chr10:48587119-48599208	-	protein_coding	8.84444	8.15452	7.20802	8.39413	6.77684	7.24315	7.10262	10.5956
ENSRNOG00000002972	Spata46	chr13:88644520-88648145	+	protein_coding	1.2847	0.650371	0.216077	0.10093	0.578301	0.093849	0.269247	0.116049
ENSRNOG00000002975	RGD1563606	chrX:16946207-16946815	+	protein_coding	2.75013	2.34023	2.2893	1.76656	1.87201	1.75691	2.51079	2.81464
ENSRNOG00000002977	Ttc19	chr10:48599321-48627374	+	protein_coding	9.39778	8.12338	7.39755	8.6813	8.07914	9.32414	9.51096	7.71335
ENSRNOG00000002980	Tsr1	chr10:61746059-61757518	+	protein_coding	14.351	12.2028	21.7529	22.4393	15.6192	24.1999	20.2174	19.6624
ENSRNOG00000002983	Nf1x	chr19:25821780-25914696	-	protein_coding	16.2051	11.6308	9.13238	11.2186	11.3285	10.9999	10.5009	6.49472
ENSRNOG00000002989	Nmt1	chr10:91126689-91160720	+	protein_coding	82.1761	81.6965	93.2914	92.3589	77.0381	87.3447	85.531	87.2434
ENSRNOG00000002991	Srr	chr10:61756138-61772293	-	protein_coding	5.62023	3.80435	3.71201	3.75656	4.11502	3.34315	4.17332	3.24269
ENSRNOG00000002997	Slc9a3r2	chr10:14003320-14013870	-	protein_coding	17.712	17.0105	16.7505	15.2084	16.2184	14.1939	14.8387	15.4508
ENSRNOG00000002999	Timmdc1	chr11:64790801-64815477	+	protein_coding	28.4016	26.2417	21.9812	19.5533	28.1178	20.1688	18.8053	24.9664
ENSRNOG00000003003	Tbc1d19	chr14:59403865-59516911	-	protein_coding	6.50322	5.13265	3.10935	2.84878	4.42416	2.9245	2.96023	3.69901
ENSRNOG00000003011	Gadd45gip1	chr19:25946979-25949528	+	protein_coding	39.6695	39.7224	36.7091	35.6825	33.1553	36.2921	37.7478	40.0581
ENSRNOG00000003013	Rpgr	chrX:14271017-14331486	-	protein_coding	0.847832	1.14821	1.03285	1.0758	0.721319	0.997246	1.13257	0.764136
ENSRNOG00000003014	Poglut1	chr11:64761146-64788208	+	protein_coding	10.4131	11.2442	11.2436	12.3763	10.6347	11.6422	11.986	10.5144
ENSRNOG00000003018	Olfml2b	chr13:88995316-89032487	+	protein_coding	31.8954	56.2778	66.799	60.4602	39.1214	40.3781	48.8227	45.3739
ENSRNOG00000003019	Ubn1	chr10:10690224-10725655	-	protein_coding	10.9697	11.5037	11.0147	11.1991	13.2556	12.3457	11.276	10.3592
ENSRNOG00000003026	Rad23a	chr19:25949490-25955391	-	protein_coding	59.0374	58.3971	51.0864	48.59	55.5887	47.4799	49.9148	50.1239
ENSRNOG00000003029	Calr	chr19:25956771-25961666	-	protein_coding	550.565	553.5	677.111	628.354	445.224	582.601	636.05	675.404
ENSRNOG00000003031	Atp2b4	chr13:50091430-50153823	+	protein_coding	3.78042	4.39035	3.98545	4.1913	4.86257	3.96472	4.68744	3.41201
ENSRNOG00000003033	Plcd3	chr10:91164812-91186054	-	protein_coding	29.9279	25.9063	33.2472	30.7909	28.8604	33.7708	26.8682	29.2349
ENSRNOG00000003038	Sft2d2	chr13:83438493-83457888	-	protein_coding	8.19141	10.17	6.96928	7.65702	8.04135	5.78128	7.00767	5.51039
ENSRNOG00000003041	Smg6	chr10:61772449-62007030	+	protein_coding	8.7448	6.90915	5.90958	5.66491	6.09469	5.65808	5.76137	4.85404
ENSRNOG00000003048	Tiprl	chr13:83478974-83504494	-	protein_coding	26.4338	23.0114	19.8674	21.1376	21.87	20.4151	20.1277	19.3269
ENSRNOG00000003049	Hsd17b10	chrX:21696772-21699241	+	protein_coding	154.62	177.804	123.292	126.598	134.739	100.774	134.025	131.405
ENSRNOG00000003050	Tbc1d9b	chr10:35637133-35677329	+	protein_coding	18.1472	17.4163	11.9182	12.7436	14.6752	10.3863	12.0588	9.36997
ENSRNOG00000003052	Cox18	chr14:19434753-19446376	+	protein_coding	9.85126	7.35879	8.00353	7.15705	7.9897	6.25425	7.90445	6.93518
ENSRNOG00000003054	Cask	chrX:9436707-9467884	+	protein_coding	0	3.47511	0	0	0	0	4.10441	2.95244
ENSRNOG00000003063	Phka1	chrX:72377021-72515366	-	protein_coding	3.32232	2.98888	2.07372	2.25616	3.09729	2.17724	2.50668	2.44425
ENSRNOG00000003064	Bst1	chr14:71798651-71814523	-	protein_coding	1.28331	0.878676	1.2862	1.46055	0.781798	0.98287	0.863105	1.3784
ENSRNOG00000003065	Glyr1	chr10:10725819-10761279	+	protein_coding	26.7141	26.4078	27.853	26.5333	26.9776	27.4217	29.2444	25.9985
ENSRNOG00000003066	Wnt9a	chr10:45659143-45681393	+	protein_coding	1.8879	0.62637	0.201194	0.513914	1.33426	0.554121	0.526054	0.418121
ENSRNOG00000003068	Mrnip	chr10:35680658-35704776	+	protein_coding	3.68861	3.05116	1.63485	2.03561	2.97238	1.92466	0.990901	2.45869
ENSRNOG00000003069	Cd38	chr14:71715269-71754672	-	protein_coding	4.17317	4.39487	5.47053	4.58654	5.81264	4.57387	5.1349	4.70724
ENSRNOG00000003070	Pigl	chr10:48773828-48831855	+	protein_coding	1.92716	2.13623	1.61638	1.61476	2.04768	1.97232	1.47544	2.39374
ENSRNOG00000003071	Vamp4	chr13:80460694-80483600	+	protein_coding	11.9344	10.8068	9.22503	8.03539	7.87715	7.60457	9.32654	8.04588
ENSRNOG00000003073	Gpr161	chr13:83531018-83571505	+	protein_coding	0.637692	0.688002	0.574511	0.601344	0.406606	0.471877	0.289946	0.584118
ENSRNOG00000003075	Tmem39a	chr11:64723186-64752544	-	protein_coding	12.7108	12.0824	15.8383	14.4466	10.1855	17.2847	15.9009	13.602
ENSRNOG00000003076	Rbms2	chr7:2554308-2588843	-	protein_coding	41.7033	43.7893	42.3663	43.5862	37.6142	42.1518	43.3698	36.6571
ENSRNOG00000003078	Dcaf6	chr13:83579036-83680207	-	protein_coding	32.6965	28.988	31.5439	34.9467	38.7846	43.2997	35.0272	30.1237
ENSRNOG00000003081	Ribc1	chrX:21698011-21710678	-	protein_coding	2.63432	2.31476	0.988033	0.994737	1.1821	0.906496	1.12851	0.688665
ENSRNOG00000003084	Parp1	chr13:98857177-98889716	+	protein_coding	48.5953	47.2301	35.1375	35.0633	47.7615	33.5732	34.9095	37.3175
ENSRNOG00000003086	Cenpv	chr10:48846728-48860902	-	protein_coding	5.0331	4.61984	3.48692	3.77423	3.11717	3.32986	4.19447	3.04158
ENSRNOG00000003088	Arhgap31	chr11:64601029-64714252	+	protein_coding	5.12842	4.18993	3.54174	4.12125	4.45533	3.43951	4.57279	3.02101
ENSRNOG00000003099	Ubqln2	chrX:18723341-18726732	-	protein_coding	17.7823	17.2555	12.9209	13.7601	16.4884	11.7227	12.4164	11.1333
ENSRNOG00000003100	Dusp12	chr13:89258310-89267402	-	protein_coding	5.69589	4.40988	4.43994	5.48391	4.17329	3.81746	4.41997	3.40885
ENSRNOG00000003104	Trpv2	chr10:48903540-48925030	+	protein_coding	6.12852	5.88906	8.29856	7.9417	5.51915	5.66048	7.96622	6.94969
ENSRNOG00000003108	Acbd4	chr10:91187593-91196572	+	protein_coding	12.3724	11.8529	9.0425	8.95966	12.0231	9.18316	7.75269	8.53376
ENSRNOG00000003114	B4galt4	chr11:64557977-64583994	-	protein_coding	2.62783	2.75223	2.38232	1.8869	2.41184	1.61518	2.1154	1.85311
ENSRNOG00000003116	Dph1	chr10:62019379-62032407	-	protein_coding	5.44391	4.04753	5.7295	6.16244	4.73628	6.75856	5.62406	6.07653
ENSRNOG00000003117	Psmd12	chr10:95706685-95725812	+	protein_coding	79.0952	78.3172	94.3284	92.2081	80.3642	91.5817	90.2664	101.235
ENSRNOG00000003120	Prelp	chr13:50749514-50761355	-	protein_coding	5.88669	5.11547	6.25534	7.30841	4.73632	4.58714	6.2329	5.88734
ENSRNOG00000003121	Rtn4rl1	chr10:62035866-62109078	+	protein_coding	6.83916	4.93291	1.27118	1.14766	4.51817	1.63101	0.853174	2.43564
ENSRNOG00000003122	Hdac8	chrX:72163777-72370044	-	protein_coding	3.92411	3.7593	3.17522	2.48181	3.15955	3.31196	3.44542	2.71604
ENSRNOG00000003123	Rpa1	chr10:62140419-62191512	-	protein_coding	16.2482	15.1054	12.1315	12.8708	22.077	23.0569	12.6711	15.3659
ENSRNOG00000003125	Rogdi	chr10:10761477-10766095	+	protein_coding	14.3514	12.3955	10.5329	11.4581	10.2394	8.15137	12.4552	6.68089
ENSRNOG00000003127	Spryd4	chr7:2621961-2623781	-	protein_coding	14.6875	13.8588	13.5398	12.0965	15.6925	16.5182	14.9118	13.0615
ENSRNOG00000003129	Zfp496	chr10:45833264-45851984	-	protein_coding	19.3667	17.9244	15.5247	16.7596	17.9443	16.6871	15.558	13.8526
ENSRNOG00000003131	Traf7	chr10:13874456-13892997	-	protein_coding	29.3143	30.468	32.5268	32.7032	31.3303	33.8369	29.8943	31.7197
ENSRNOG00000003134	Slc4a4	chr14:20479323-20920286	-	protein_coding	4.48975	3.92731	2.75531	3.27179	6.39939	5.98323	2.71007	4.08352
ENSRNOG00000003139	Smc1a	chrX:21711019-21755525	+	protein_coding	39.105	38.298	32.6434	33.0251	40.5888	35.0017	34.6087	32.4377
ENSRNOG00000003144	Gprc5c	chr10:103395511-103417358	+	protein_coding	1.9361	2.08409	1.72992	1.58586	1.75683	1.4513	1.17305	1.06137
ENSRNOG00000003147	Sqstm1	chr10:35704730-35716294	-	protein_coding	168.309	165.658	107.864	112.974	124.722	99.108	110.579	94.6816
ENSRNOG00000003148	Timp2	chr10:107338465-107386072	-	protein_coding	184.37	202.009	179.373	183.963	178.511	153.453	195.693	171.669
ENSRNOG00000003149	Farsa	chr19:25969255-25978776	+	protein_coding	26.4488	26.6783	25.7448	25.5625	24.6974	23.1967	24.9432	25.1565
ENSRNOG00000003150	Mpc2	chr13:83681322-83700213	+	protein_coding	170.883	188.021	179.015	182.959	197.138	160.316	194.397	193.533
ENSRNOG00000003151	Bfar	chr10:1464765-1497653	+	protein_coding	35.9782	36.1164	29.0708	31.1525	32.1005	34.044	30.4383	29.2654
ENSRNOG00000003158	AABR07037343.1	chrX:18998532-18998885	+	protein_coding	0.768272	1.00686	1.90865	0.627708	0.73657	2.35355	1.46018	0.603019
ENSRNOG00000003160	RragB	chrX:19101522-19134869	-	protein_coding	1.25057	1.25236	0.450424	0.722921	0.867712	0.448972	0	0
ENSRNOG00000003163	Sdhc	chr13:89498048-89518939	-	protein_coding	274.726	316.582	270.748	255.081	282.35	241.975	289.479	293.251
ENSRNOG00000003172	Serpinf1	chr10:62241756-62254287	-	protein_coding	22.3952	25.3792	25.1902	25.7531	21.3772	18.065	22.4963	21.5502
ENSRNOG00000003174	Tapt1	chr14:71424083-71462618	+	protein_coding	20.9584	19.4356	17.5531	18.2422	20.9322	20.7114	20.518	19.2895
ENSRNOG00000003177	Mat2b	chr10:25832072-25847994	-	protein_coding	40.0278	40.1912	29.1343	29.0231	33.9348	27.0156	26.4859	31.4821
ENSRNOG00000003178	Mageh1	chrX:19243759-19245007	+	protein_coding	19.0174	18.3395	14.7857	12.8568	14.746	9.89533	13.5379	14.3746
ENSRNOG00000003183	Fmod	chr13:50873605-50885563	+	protein_coding	6.48995	7.6414	8.52248	8.92134	5.29688	5.49404	7.67807	6.55606
ENSRNOG00000003185	Acbd3	chr13:99004942-99035519	+	protein_coding	25.9367	26.9754	25.5395	25.4909	27.3744	24.7652	25.7537	23.1421
ENSRNOG00000003186	Anks3	chr10:10808823-10831535	+	protein_coding	4.96145	3.65238	2.61078	2.53688	2.5991	2.02621	1.64225	2.02906
ENSRNOG00000003187	LOC102552920	chrX:106253355-106255058	+	protein_coding	4.04701	4.20384	3.26119	3.47953	3.26342	3.43973	4.60395	4.39674
ENSRNOG00000003189	Cited1	chrX:72128994-72133692	-	protein_coding	37.0156	41.54	33.0671	29.437	52.0619	25.1087	42.6396	57.0087
ENSRNOG00000003191	Bhlhb9	chrX:106390759-106393459	+	protein_coding	19.7709	17.1471	13.4344	14.0535	16.0436	11.5864	12.7065	12.7056
ENSRNOG00000003201	Rps4x	chrX:72074108-72078551	-	protein_coding	534.477	551.201	535.105	512.669	486.172	467.909	560.076	551.369
ENSRNOG00000003203	Hexim1	chr10:91200874-91202984	+	protein_coding	31.4297	32.1587	28.849	27.9672	35.1713	30.3027	31.035	26.1219
ENSRNOG00000003206	Actr3	chr13:41695183-41738658	-	protein_coding	132.08	139.297	206.215	199.149	167.402	233.584	214.79	224.5
ENSRNOG00000003207	Fmnl1	chr10:91254058-91281418	+	protein_coding	2.46614	1.50598	1.13806	1.26463	1.5527	0.568862	1.01606	0.84811
ENSRNOG00000003208	Ercc6l	chrX:72018373-72034099	-	protein_coding	2.31378	1.08587	0.793406	1.03624	2.62915	1.61119	0.717773	0.917961
ENSRNOG00000003209	Pcp4l1	chr13:89542378-89565813	-	protein_coding	57.2774	50.3956	37.6565	37.4555	51.8742	40.6318	42.5005	47.0729
ENSRNOG00000003211	Srp9	chr13:100551307-100559447	+	protein_coding	49.0067	46.3799	44.6308	40.2537	38.0321	38.0918	46.4722	46.4652
ENSRNOG00000003213	Helz	chr10:95770154-95906927	+	protein_coding	5.51651	5.56765	4.50216	5.77886	6.16533	5.59838	6.23128	4.44073
ENSRNOG00000003215	Zfp287	chr10:49135277-49149479	-	protein_coding	1.74324	0.92329	1.06909	1.07226	1.35851	0.909757	1.06296	1.42256
ENSRNOG00000003217	Lgals3bp	chr10:107415326-107424710	-	protein_coding	332.743	340.863	382.273	372.011	241.752	222.029	275.348	235.939
ENSRNOG00000003219	Trim16	chr10:49231730-49254621	+	protein_coding	1.96616	1.75117	4.63964	4.76943	4.75758	7.8454	5.89827	5.86227
ENSRNOG00000003220	H3f3a	chr13:99091763-99101208	-	protein_coding	674.437	708.52	659.903	681.251	626.295	576.617	693.663	638.026
ENSRNOG00000003223	Degs1	chr13:100666075-100672731	-	protein_coding	97.2215	110.938	141.835	140.807	130.33	159.411	150.092	164.768
ENSRNOG00000003224	Nudt16l1	chr10:10829867-10831782	-	protein_coding	18.8129	18.7395	14.011	13.6961	15.1199	12.0303	15.5838	12.0112
ENSRNOG00000003226	Mprip	chr10:46018659-46133571	+	protein_coding	43.6164	47.7354	46.0285	48.2123	45.8047	44.6445	44.8333	39.7604
ENSRNOG00000003228	Mid1ip1	chrX:13114569-13116743	-	protein_coding	32.1157	22.9985	21.4072	20.1451	24.7069	30.1829	18.1175	31.057
ENSRNOG00000003229	Tspan7	chrX:13261558-13279099	-	protein_coding	26.535	30.8637	30.6503	30.2427	27.8829	27.9717	29.3836	24.4552
ENSRNOG00000003232	Slc9a3r1	chr10:103713045-103730145	+	protein_coding	4.92045	4.47356	4.8164	4.33833	4.16038	2.92443	3.58693	3.61767
ENSRNOG00000003234	Mgrn1	chr10:10833519-10881977	-	protein_coding	77.46	76.6206	73.1285	73.3399	89.8157	84.8868	77.3875	72.8767
ENSRNOG00000003235	Mgat4b	chr10:35726544-35736338	+	protein_coding	55.2137	59.8908	44.6828	45.4492	50.7691	38.3031	48.4764	37.514
ENSRNOG00000003237	Tp53bp2	chr13:100817359-100873890	+	protein_coding	12.1068	8.83588	6.46669	6.39932	9.09694	8.65486	6.61875	6.98408
ENSRNOG00000003239	Cant1	chr10:107432506-107445522	-	protein_coding	16.6978	12.5115	10.7559	10.6508	13.3737	10.1087	9.44881	9.59387
ENSRNOG00000003242	Gulp1	chr9:51263622-51538072	+	protein_coding	2.90983	3.90655	3.72502	3.61641	4.47845	9.25317	3.71579	6.53423
ENSRNOG00000003243	Wdr81	chr10:62273800-62287189	-	protein_coding	6.40625	5.41362	3.93144	4.40567	5.13119	3.99537	3.63717	3.10935
ENSRNOG00000003247	Sde2	chr13:99136871-99153181	+	protein_coding	18.2279	15.7065	15.1677	14.5755	13.1439	14.8322	14.8532	13.2657
ENSRNOG00000003248	Mpzl1	chr13:83805244-83842051	-	protein_coding	18.161	19.7829	16.6168	17.4598	18.9951	15.9962	18.7671	15.093
ENSRNOG00000003251	B3galt2	chr13:60435946-60444957	+	protein_coding	3.60032	6.1949	17.2175	18.4368	8.04069	14.9274	15.5118	16.2563
ENSRNOG00000003253	Qdpr	chr14:70164650-70178284	+	protein_coding	27.8681	29.7247	19.4045	18.7833	25.9908	17.8121	19.8028	16.5829
ENSRNOG00000003254	Il23a	chr7:2710609-2712723	-	protein_coding	1.07915	0.438405	0.365783	0.249367	0.482153	0.848644	0.110899	0.413305
ENSRNOG00000003256	Ccng1	chr10:25903911-25910325	-	protein_coding	237.849	258.464	210.446	214.503	320.951	328.725	251.434	335.978
ENSRNOG00000003258	Cdc73	chr13:60403771-60496511	-	protein_coding	9.83671	9.82529	11.4536	12.4476	10.1358	11.1021	15.7319	10.8
ENSRNOG00000003259	C1qtnf1	chr10:107455845-107477162	+	protein_coding	5.41659	5.76402	6.46619	5.62318	4.28345	3.82428	5.13688	3.99494
ENSRNOG00000003261	Usp9x	chrX:10510033-10630297	-	protein_coding	20.0737	20.4911	20.3458	23.9839	22.6592	23.9173	22.9982	21.345
ENSRNOG00000003264	Nat9	chr10:103732187-103736973	-	protein_coding	14.8973	11.8663	11.7558	9.78723	11.9443	8.98806	6.94127	8.76888
ENSRNOG00000003267	Pycr2	chr13:99184564-99188431	+	protein_coding	13.9291	13.0521	12.4613	11.2268	11.5151	10.0166	9.23233	8.96741
ENSRNOG00000003268	Maml1	chr10:35765719-35800120	-	protein_coding	7.53622	7.88589	6.73637	7.12852	6.86755	6.26057	7.60506	5.03643
ENSRNOG00000003269	Atp6v0e1	chr10:16769666-16792909	-	protein_coding	22.2305	29.0054	34.1984	30.5234	24.6695	30.4208	34.2306	33.3657
ENSRNOG00000003276	Myo1d	chr10:67866940-68142864	-	protein_coding	17.9289	21.3642	22.296	22.1031	21.822	23.1905	20.7897	19.2211
ENSRNOG00000003278	Map3k14	chr10:91303428-91353601	-	protein_coding	5.47526	2.71079	2.07422	2.21822	2.70512	2.23821	1.9635	1.893
ENSRNOG00000003281	Mcm9	chr20:34846804-34929965	-	protein_coding	1.90276	1.64402	1.61463	1.97603	1.80634	2.10168	1.56095	1.44697
ENSRNOG00000003283	Rcsd1	chr13:83854664-83917021	-	protein_coding	61.0289	48.0281	54.5811	54.0261	46.3234	51.0851	47.1578	53.3431
ENSRNOG00000003284	Epn3	chr10:82220762-82229140	-	protein_coding	4.30779	2.41799	1.61967	1.49787	5.79303	4.28831	1.72589	4.14824
ENSRNOG00000003289	Lap3	chr14:70102814-70121797	-	protein_coding	28.3823	30.3296	25.9005	27.3637	25.2638	25.8817	27.4628	24.9345
ENSRNOG00000003291	Creg1	chr13:83972212-83984675	+	protein_coding	16.569	14.4591	7.85207	8.78177	13.1096	7.59858	9.53042	8.52462
ENSRNOG00000003296	Dck	chr14:20935369-20953095	-	protein_coding	4.97775	4.20795	3.23649	3.45521	7.2884	4.41268	2.92868	2.72331
ENSRNOG00000003300	Btg2	chr13:50913180-50916982	-	protein_coding	23.2248	26.6631	60.3284	54.8259	50.5349	80.3355	70.0648	63.1263
ENSRNOG00000003302	Flcn	chr10:46153188-46172309	-	protein_coding	47.2676	45.9989	25.2982	28.0491	44.2663	28.5523	24.6054	26.289
ENSRNOG00000003307	Gcdh	chr19:26000497-26006970	-	protein_coding	35.0268	29.9672	16.6197	16.2225	26.3216	12.457	15.8167	11.7183
ENSRNOG00000003310	Tmem63a	chr13:99220510-99253316	+	protein_coding	5.1269	4.41259	4.71843	4.44261	4.25529	3.76842	3.88932	3.36109
ENSRNOG00000003326	Rrn3	chr10:3170742-3214655	+	protein_coding	16.4962	15.4002	16.4764	17.2385	17.3573	19.3186	19.0434	16.8967
ENSRNOG00000003328	Cdip1	chr10:10967658-10989936	+	protein_coding	36.4201	34.9741	24.8795	23.3309	34.4606	27.8043	26.3969	28.1715
ENSRNOG00000003329	Ppm1d	chr10:72909550-72945884	+	protein_coding	12.8266	12.2324	7.0297	8.00614	11.7157	8.39179	7.17918	7.8906
ENSRNOG00000003330	Acsf2	chr10:82284720-82326771	-	protein_coding	35.5059	29.0466	15.1613	18.1994	31.3287	19.0668	18.9421	15.2092
ENSRNOG00000003332	Nt5m	chr10:46216884-46243077	+	protein_coding	3.95177	3.9552	1.12695	1.20026	1.98342	0.551724	1.31743	1.10776
ENSRNOG00000003334	Klhl21	chr5:169181418-169190073	+	protein_coding	26.2654	20.8873	18.7932	17.8578	24.5187	19.563	12.2734	19.721
ENSRNOG00000003338	Pmp22	chr10:49538588-49568583	+	protein_coding	22.783	22.0845	25.7117	24.0141	33.1243	34.5856	24.9284	30.2769
ENSRNOG00000003343	Canx	chr10:35800942-35833861	-	protein_coding	216.499	222.405	227.66	216.377	189.916	216.108	222.539	241.91
ENSRNOG00000003346	Fancb	chrX:31124018-31140711	-	protein_coding	1.17744	0.594128	0.428127	0.567714	1.49265	0.662632	0.532599	0.415903
ENSRNOG00000003348	Rasd1	chr10:46330368-46332172	-	protein_coding	13.272	19.1467	13.8399	16.2291	10.7273	7.03149	18.054	8.80931
ENSRNOG00000003350	Mospd2	chrX:31140960-31182816	+	protein_coding	6.03624	6.75097	5.4299	5.34932	6.95651	6.0383	5.40178	5.48638
ENSRNOG00000003357	Col3a1	chr9:52023295-52059217	+	protein_coding	723.397	799.538	678.478	708.55	679.459	555.268	681.432	546.036
ENSRNOG00000003359	Ogt	chrX:71528988-71585908	+	protein_coding	46.444	47.5192	29.706	32.1619	37.3467	26.6683	30.6216	22.7109
ENSRNOG00000003365	Cadm3	chr13:91842333-91873096	-	protein_coding	1.95076	2.4328	2.95697	2.16739	2.0104	2.14629	2.46295	2.06991
ENSRNOG00000003367	Tmem220	chr10:53570989-53579321	+	protein_coding	1.28272	0.510738	1.17898	0.297469	0.672024	0.237567	1.31797	0.420907
ENSRNOG00000003374	LOC103690141	chr14:112719482-112946875	-	protein_coding	5.36665	4.62506	1.60012	1.68476	3.26283	0.922979	2.29234	1.68265
ENSRNOG00000003385	Glrx2	chr13:60529932-60537916	+	protein_coding	48.1868	50.2125	54.8271	56.3553	47.188	51.4554	55.7038	55.1283
ENSRNOG00000003388	Cenpf	chr13:108132499-108178609	-	protein_coding	3.95021	2.39444	1.14076	1.34881	5.25296	1.86623	1.25327	1.30104
ENSRNOG00000003392	Grsf1	chr14:21039990-21056452	+	protein_coding	76.907	70.2172	52.0152	54.1931	70.306	56.4248	58.4313	57.0176
ENSRNOG00000003397	Adprm	chr10:53583276-53595827	-	protein_coding	13.9026	14.1149	12.5554	13.8655	11.266	13.021	12.5551	13.9175
ENSRNOG00000003398	Tomm40l	chr13:89591718-89594738	-	protein_coding	14.4265	12.9448	12.2421	12.7927	15.6404	15.7584	12.6228	12.7859
ENSRNOG00000003399	Hnrnph1	chr10:35870232-35879910	+	protein_coding	69.8348	65.5621	71.9201	71.7241	59.3875	73.7872	72.7261	70.7956
ENSRNOG00000003401	-	chr10:12871040-12871965	-	protein_coding	5.97146	7.19788	8.21584	7.55784	13.8613	7.44002	6.45214	8.49495
ENSRNOG00000003402	Stx6	chr13:72804218-72852967	+	protein_coding	13.078	13.337	12.7163	12.5596	13.9742	16.4078	12.7619	11.631
ENSRNOG00000003403	Slc35f5	chr13:41883137-41922339	+	protein_coding	52.4021	57.1617	61.1919	59.5688	65.8728	69.8791	71.0582	61.2347
ENSRNOG00000003407	Ptpn14	chr13:108696336-108841511	-	protein_coding	3.71044	3.85404	3.03642	2.95635	3.70701	3.89235	2.37696	2.61217
ENSRNOG00000003424	Elac2	chr10:51478378-51501165	+	protein_coding	12.0916	10.8956	13.0073	11.7092	10.5338	10.5531	10.6574	10.5396
ENSRNOG00000003428	Rufy3	chr14:21058595-21128505	-	protein_coding	11.5197	10.6236	10.1308	12.095	9.43996	10.3965	10.4188	8.86854
ENSRNOG00000003434	Trove2	chr13:60546912-60567882	-	protein_coding	3.50288	3.8178	4.04122	4.86924	4.17852	4.55428	5.18615	3.80478
ENSRNOG00000003439	Il15	chr19:23542889-23554594	-	protein_coding	2.70149	4.73388	4.94943	3.91831	3.20483	3.63278	4.31667	2.98209
ENSRNOG00000003442	Adora1	chr13:51042248-51076852	-	protein_coding	7.14104	7.02861	3.51049	3.36267	6.14231	2.73313	2.57906	3.60288
ENSRNOG00000003452	Asb9	chrX:31700633-31780425	-	protein_coding	18.9767	21.3984	4.34279	4.19579	14.7585	3.20377	5.09885	5.48017
ENSRNOG00000003453	Lypd1	chr13:42219887-42263024	-	protein_coding	7.49964	6.41615	12.6828	12.2445	7.3156	7.03011	8.34961	9.4762
ENSRNOG00000003455	Zfp13	chr10:12908643-12916784	-	protein_coding	3.52698	1.62701	1.01187	1.13026	1.88601	1.09528	0.910274	0.941789
ENSRNOG00000003461	Zfp330	chr19:23936505-23946900	-	protein_coding	27.3426	26.0405	26.8671	26.5052	22.9261	23.7438	28.0295	25.6307
ENSRNOG00000003463	Srebf1	chr10:46570996-46593009	-	protein_coding	14.2891	11.5094	7.40264	7.85052	14.9168	9.95869	6.05833	8.47203
ENSRNOG00000003464	Hid1	chr10:103899150-103919605	-	protein_coding	4.96054	4.52596	7.0003	5.77792	7.31984	11.14	5.02111	9.56311
ENSRNOG00000003470	Fundc1	chrX:5549419-5566127	+	protein_coding	19.223	19.0837	11.4569	11.9043	12.6322	8.91119	12.7462	13.5608
ENSRNOG00000003472	Atp11c	chrX:143346252-143453612	-	protein_coding	2.48368	2.60555	2.07844	2.03628	2.29673	2.26153	2.00965	1.81675
ENSRNOG00000003479	Rnf150	chr19:24044103-24265444	+	protein_coding	2.44232	2.39346	2.15015	2.13753	3.28601	1.86912	2.41041	2.72491
ENSRNOG00000003480	Aim2	chr13:91954138-91962588	+	protein_coding	1.00931	1.25345	1.53808	1.97993	0.508611	0.242916	0.678317	0.295219
ENSRNOG00000003486	Mnda	chr13:92073668-92089980	-	protein_coding	13.3538	16.8797	22.4807	20.8939	8.174	10.7658	18.4203	11.7527
ENSRNOG00000003491	Prkca	chr10:96191133-96584947	-	protein_coding	4.2575	4.18911	6.20748	7.31507	6.98823	10.384	6.47014	6.92496
ENSRNOG00000003494	Ppfia4	chr13:51134525-51183269	-	protein_coding	12.9705	11.3514	14.635	14.8067	21.3299	23.3262	13.1066	18.7131
ENSRNOG00000003495	Prpf8	chr10:63635219-63658361	+	protein_coding	36.9153	37.3774	32.1002	35.7371	36.3999	33.6979	34.4954	28.5641
ENSRNOG00000003496	Tbc1d9	chr19:24329023-24429909	+	protein_coding	1.48839	1.75817	2.0095	1.90898	1.86574	2.17309	1.9018	1.30628
ENSRNOG00000003497	Thoc6	chr10:12989135-12994495	-	protein_coding	21.5919	22.0262	29.7107	27.6655	29.3346	30.7771	25.2722	29.2453
ENSRNOG00000003504	Rnaseh2a	chr19:26074987-26084679	-	protein_coding	46.119	44.7801	25.1172	25.0729	40.0675	21.2151	28.0523	23.2424
ENSRNOG00000003506	Gosr2	chr10:91736780-91756081	-	protein_coding	37.1824	34.9389	43.2468	42.9162	35.8159	46.4205	42.3984	44.3748
ENSRNOG00000003508	Ergic1	chr10:16821880-16910641	-	protein_coding	40.3759	42.7521	35.7205	36.8637	40.3707	46.0713	27.097	33.1158
ENSRNOG00000003515	Ephx1	chr13:99271366-99300579	-	protein_coding	19.1246	20.2636	19.0241	20.4428	17.0303	16.3269	18.5301	19.5597
ENSRNOG00000003517	Tbx2	chr10:73279119-73289921	+	protein_coding	3.12977	3.50493	3.1059	3.36964	3.54644	3.20792	2.46828	1.88284
ENSRNOG00000003520	Prdx2	chr19:26084903-26090094	+	protein_coding	354.251	367.34	373.355	342.678	345.297	344.115	379.957	390.871
ENSRNOG00000003522	Mr1	chr13:72771984-72789841	-	protein_coding	1.02234	0.728513	0.439854	0.514084	0.483072	0.652434	0.689956	0.333042
ENSRNOG00000003524	Lrrc59	chr10:82352390-82367047	+	protein_coding	42.0045	42.9632	58.8351	53.5774	48.2421	56.5177	51.4785	60.1978
ENSRNOG00000003526	Sytl4	chrX:104765294-104814145	-	protein_coding	1.49719	1.30431	0.9605	0.965413	1.02527	1.0904	0.68417	0.558086
ENSRNOG00000003536	Rufy1	chr10:35882805-35927268	-	protein_coding	27.4529	25.5909	17.5475	18.9337	23.032	17.8369	17.2917	16.5201
ENSRNOG00000003537	Spta1	chr13:92264231-92340083	+	protein_coding	12.1753	9.84031	3.41287	4.40359	9.63612	2.00992	5.77136	4.22148
ENSRNOG00000003538	Adamts4	chr13:89622632-89634419	+	protein_coding	1.85992	2.00073	2.06428	1.96074	1.71714	1.5202	2.26532	1.5751
ENSRNOG00000003541	Pggt1b	chr18:40175951-40218225	-	protein_coding	9.81477	8.04667	8.35598	10.0214	8.89094	8.93772	10.029	7.25126
ENSRNOG00000003542	Hcfc1r1	chr10:12994683-12995457	+	protein_coding	160.504	167.209	164.139	175.235	142.037	151.22	181.804	199.271
ENSRNOG00000003545	Uchl5	chr13:60545635-60603811	+	protein_coding	11.4226	9.124	10.3204	8.24646	10.5357	10.4271	8.67706	8.74568
ENSRNOG00000003546	Tnfrsf12a	chr10:12995904-12997930	-	protein_coding	22.801	43.0313	251.652	244.191	105.713	286.873	313.653	258.713
ENSRNOG00000003549	Cnpy2	chr7:2737765-2742369	+	protein_coding	98.0963	99.2382	77.8238	70.3907	62.7915	55.006	74.0766	67.8109
ENSRNOG00000003550	Acbd6	chr13:73196571-73334077	+	protein_coding	20.3094	20.556	19.527	15.0865	19.3185	17.9942	16.7392	19.6075
ENSRNOG00000003551	B4galt3	chr13:89643881-89649906	+	protein_coding	17.5209	18.1082	16.1879	16.4574	18.4655	15.0043	16.9394	13.7389
ENSRNOG00000003553	Efemp1	chr14:113202419-113295014	+	protein_coding	5.01952	3.84544	3.99088	3.84695	3.25855	2.36007	4.7919	4.1186
ENSRNOG00000003554	Piga	chrX:31786194-31799560	-	protein_coding	2.44652	2.44903	2.62456	2.32473	2.709	3.01863	1.95673	2.4238
ENSRNOG00000003559	Ccdc112	chr18:40220855-40254845	-	protein_coding	16.5532	11.8933	12.1665	11.8203	9.62978	10.4634	13.5835	12.4188
ENSRNOG00000003563	Blmh	chr10:63197364-63240332	-	protein_coding	33.3518	33.509	31.2595	31.9619	32.6399	32.2606	31.6455	29.0162
ENSRNOG00000003567	Ppox	chr13:89650094-89654244	-	protein_coding	14.0021	11.9908	8.08019	8.94285	11.1168	7.02393	7.55451	8.39051
ENSRNOG00000003576	Ints2	chr10:73634255-73690887	-	protein_coding	2.87211	2.81832	3.65141	3.40979	2.69352	3.27435	3.68617	2.68886
ENSRNOG00000003578	Fem1c	chr18:40493156-40518988	-	protein_coding	9.23902	8.22771	9.10674	8.7265	9.14022	9.6817	8.88298	8.71383
ENSRNOG00000003581	Pou2f1	chr13:84083632-84217366	-	protein_coding	0.905573	0.925256	0.465467	0.92964	0.793204	0.437103	0.744765	0.673668
ENSRNOG00000003583	Smyd2	chr13:108642156-108686290	+	protein_coding	127.585	110.147	85.2618	91.6941	118.377	93.3292	86.1557	94.5232
ENSRNOG00000003587	Vegfd	chrX:31816436-31851715	-	protein_coding	3.86888	4.04625	3.01388	2.95735	2.942	2.59424	3.60137	3.26612
ENSRNOG00000003590	Tom1l2	chr10:46602231-46720910	-	protein_coding	23.2006	22.7405	21.7745	21.6118	33.6703	34.6464	22.03	22.046
ENSRNOG00000003592	Med28	chr14:70089225-70098021	-	protein_coding	24.1306	25.083	22.9297	23.3641	20.1112	17.7305	21.3727	22.2168
ENSRNOG00000003594	Tmem183a	chr13:51184629-51201364	-	protein_coding	40.1893	40.6505	56.1794	54.9649	49.6752	71.8098	56.2438	62.8794
ENSRNOG00000003596	Itgb1bp2	chrX:71342775-71347619	+	protein_coding	66.2131	64.2818	145.286	123.642	94.3405	157.167	122.511	162.119
ENSRNOG00000003597	Tuba4a	chr9:82415605-82419288	-	protein_coding	72.7437	91.3372	192.726	183.752	199.537	253.794	175.742	256.319
ENSRNOG00000003599	Utp3	chr14:21154000-21155652	-	protein_coding	31.5864	28.0161	33.0385	32.4787	29.6679	31.0343	36.6449	29.1937
ENSRNOG00000003600	Pnpt1	chr14:113530470-113561645	+	protein_coding	38.615	29.3311	29.1503	30.163	21.7709	18.9557	26.0149	21.5353
ENSRNOG00000003603	Arhgap44	chr10:51502894-51669297	-	protein_coding	11.8824	10.3668	6.81275	7.75945	13.4501	7.00468	5.5338	6.63606
ENSRNOG00000003611	Dynlt3	chrX:14633342-14642424	-	protein_coding	17.9242	18.7648	17.4156	17.2633	15.6177	13.4862	17.465	16.2288
ENSRNOG00000003613	Mid1	chrX:25458771-25628272	-	protein_coding	3.52492	4.35556	3.42412	4.25811	4.76967	4.22012	4.57829	3.81159
ENSRNOG00000003614	Mgat5	chr13:43850751-44157924	+	protein_coding	10.1167	13.7145	10.9917	12.7256	12.9499	7.59603	11.7037	7.53841
ENSRNOG00000003622	Cybb	chrX:14578264-14612547	+	protein_coding	23.8168	25.5131	31.4602	32.281	16.0516	17.829	27.9829	22.5797
ENSRNOG00000003625	Ubxn4	chr13:44957014-44990535	+	protein_coding	42.9822	41.1608	47.8877	45.8114	39.4765	47.5398	47.7536	45.2228
ENSRNOG00000003626	Atp5h	chr10:103967312-103972668	-	protein_coding	556.85	559.422	513.602	512.787	540.165	498.898	552.013	612.732
ENSRNOG00000003629	Nvl	chr13:99410026-99468778	-	protein_coding	5.86472	4.82387	4.73835	3.90235	4.34266	4.08964	4.82582	3.64829
ENSRNOG00000003634	Zfp354a	chr10:36589181-36600469	+	protein_coding	6.45131	5.00938	3.84113	3.40631	4.056	3.70063	4.43881	4.15018
ENSRNOG00000003635	Disp1	chr13:101451932-101597570	-	protein_coding	4.08507	3.41839	2.70577	3.01373	3.60063	2.72695	2.60726	2.84586
ENSRNOG00000003643	Tab3	chrX:54062935-54086339	+	protein_coding	1.47934	1.18156	1.07307	1.36122	1.14975	1.14294	1.17163	0.9644
ENSRNOG00000003645	LOC103689931	chr10:34955716-34961608	-	protein_coding	152.151	165.243	185.531	188.405	177.836	177.056	196.984	190.79
ENSRNOG00000003649	Qsox1	chr13:73423397-73460935	-	protein_coding	14.6679	15.6914	13.8173	13.354	14.0221	15.4283	14.3562	14.0977
ENSRNOG00000003650	Nt5c	chr10:104052831-104054805	-	protein_coding	9.84674	11.5206	8.24186	8.30255	8.68376	6.45948	9.28244	6.83515
ENSRNOG00000003653	Fh	chr13:93651484-93677377	-	protein_coding	128.212	127.598	100.724	108.431	146.663	117.308	117.208	123.279
ENSRNOG00000003657	Pkmyt1	chr10:13061170-13073283	+	protein_coding	2.16375	1.3124	1.66804	1.41046	2.95488	1.90966	1.04664	1.57657
ENSRNOG00000003661	Hn1	chr10:104057697-104075777	-	protein_coding	110.128	123.351	129.816	132.106	99.9833	107.501	138.971	139.733
ENSRNOG00000003669	Myocd	chr10:51683540-51778986	-	protein_coding	9.50224	10.1794	15.7173	18.1128	16.8625	21.889	19.6686	15.6504
ENSRNOG00000003670	Sumo2	chr10:104086002-104097812	-	protein_coding	193.46	196.292	182.63	194.023	205.159	186.173	219.528	204.76
ENSRNOG00000003673	Nup85	chr10:104118945-104137319	+	protein_coding	10.5022	9.80404	10.0704	11.0828	12.4496	11.4455	9.03922	8.69125
ENSRNOG00000003674	Pir	chrX:31852323-31968152	-	protein_coding	14.5355	16.8278	14.9407	12.23	11.2857	9.72762	12.5751	10.524
ENSRNOG00000003675	Ptchd1	chrX:42558931-42614242	+	protein_coding	0.131118	0.322025	0.694012	0.696128	0.419812	0.737141	0.790841	1.0053
ENSRNOG00000003679	Med13	chr10:73702327-73787083	-	protein_coding	6.2193	6.05587	5.45881	6.82061	6.8484	6.40527	7.43498	5.59635
ENSRNOG00000003680	Gabrb2	chr10:27973681-28187565	+	protein_coding	3.111	2.96329	0.243718	0.433806	1.26067	0.151595	0.832689	0.184995
ENSRNOG00000003682	Hook2	chr19:26106838-26119352	+	protein_coding	3.70906	3.05105	2.24068	2.44682	2.13448	1.84194	1.98327	1.4269
ENSRNOG00000003686	Tbl1x	chrX:44830849-44988551	+	protein_coding	22.1371	26.8131	33.1526	33.2116	26.4774	31.8672	32.1442	32.1875
ENSRNOG00000003687	Rgs2	chr13:60846308-60849094	-	protein_coding	41.5851	53.6924	56.7604	55.8646	45.9752	32.5747	76.1629	65.3817
ENSRNOG00000003689	Nono	chrX:71324365-71342225	+	protein_coding	108.669	106.632	101.533	104.443	99.9209	104.193	105.857	99.8046
ENSRNOG00000003691	Tmed7	chr18:40579182-40586260	-	protein_coding	38.2659	39.7593	51.0101	51.6876	36.7276	50.8752	50.8069	52.7285
ENSRNOG00000003694	Prox1	chr13:108382399-108443294	+	protein_coding	9.37359	10.3118	4.96134	5.54171	8.22043	3.55213	3.95089	4.4588
ENSRNOG00000003699	Endov	chr10:108630823-108646677	+	protein_coding	3.40484	2.92256	2.12693	2.25896	2.83301	2.08887	2.04607	1.39688
ENSRNOG00000003703	Mcm6	chr13:45042882-45068077	-	protein_coding	17.98	14.6337	14.1741	14.8723	26.9088	20.1408	12.9767	12.2424
ENSRNOG00000003706	Ufc1	chr13:89661763-89668473	-	protein_coding	89.9185	92.4923	93.4627	89.3241	81.9254	83.0664	101.374	103.212
ENSRNOG00000003707	Zmym3	chrX:71299662-71313542	-	protein_coding	7.29232	6.2832	3.68611	3.64793	4.54528	3.63176	3.15028	2.73589
ENSRNOG00000003712	Ppp4r3b	chr14:113570150-113618138	+	protein_coding	19.1167	17.9341	16.8883	17.281	16.1728	15.7816	17.4535	14.6311
ENSRNOG00000003714	Clk4	chr10:36715565-36733133	+	protein_coding	25.907	19.5164	13.9773	14.5735	15.234	12.157	14.334	11.2542
ENSRNOG00000003715	Srpx2	chrX:104734082-104760547	+	protein_coding	27.1192	30.8828	31.1855	29.1126	30.667	25.5124	28.38	29.1244
ENSRNOG00000003717	Cnih4	chr13:99473044-99489263	+	protein_coding	32.8245	35.7351	55.7246	56.6693	40.3634	56.0004	53.8997	58.4831
ENSRNOG00000003719	Atpaf2	chr10:46768539-46783889	-	protein_coding	21.1857	19.0884	13.5989	15.061	17.2818	11.5632	14.7959	14.421
ENSRNOG00000003720	Prrx1	chr13:81147348-81214546	-	protein_coding	14.4276	18.7284	17.1409	18.5588	13.2894	16.1157	18.8552	12.4619
ENSRNOG00000003721	Paqr4	chr10:13070146-13075864	-	protein_coding	1.51932	1.77368	1.55057	1.7201	1.90629	1.34467	1.4761	1.39503
ENSRNOG00000003722	Dusp27	chr13:84302830-84331905	-	protein_coding	46.426	36.2782	68.551	66.025	56.3167	84.9302	73.9604	73.3609
ENSRNOG00000003723	Wdr26	chr13:99493120-99531959	-	protein_coding	40.1304	43.4177	39.3937	42.0465	44.118	43.16	44.1567	38.6114
ENSRNOG00000003724	Mrpl27	chr10:82375572-82381332	+	protein_coding	78.631	80.318	78.0328	78.4592	66.8102	73.0147	82.9324	92.3246
ENSRNOG00000003728	Xylt2	chr10:82386005-82399485	-	protein_coding	11.6389	11.8957	7.45524	7.07661	11.5357	7.2183	5.94184	6.18571
ENSRNOG00000003732	Flrt2	chr6:119519714-119609296	+	protein_coding	4.9475	7.04286	9.77059	11.4208	10.009	13.7746	14.1932	9.89953
ENSRNOG00000003734	Cxxc5	chrX:134539398-134541531	+	protein_coding	2.74574	1.57028	0	1.07296	0	1.17985	1.11007	0
ENSRNOG00000003736	Col5a2	chr9:52092511-52238564	-	protein_coding	86.2305	100.307	94.9219	94.0874	97.0932	87.5746	82.2587	71.5025
ENSRNOG00000003741	Nptx1	chr10:108682638-108691367	-	protein_coding	1.00235	0.555718	0.917606	1.2438	1.7416	1.16267	0.807967	1.35394
ENSRNOG00000003742	Cdkl5	chrX:35599258-35771711	+	protein_coding	1.41175	0.82731	0.580161	1.16866	1.53203	1.17556	0.800892	1.04119
ENSRNOG00000003743	Dars	chr13:45074072-45127815	-	protein_coding	39.4282	35.1964	30.1866	27.0988	32.4171	30.8383	29.0918	32.5674
ENSRNOG00000003745	Atf3	chr13:109817728-109849632	-	protein_coding	4.60754	2.80446	9.41944	10.2258	9.38353	15.7982	12.3802	16.6577
ENSRNOG00000003747	Asna1	chr19:26133027-26141111	-	protein_coding	65.3214	67.9516	61.3019	61.6043	67.3992	59.9218	67.5574	64.7917
ENSRNOG00000003748	RGD1565785	chrX:54390733-54409466	+	protein_coding	1.60579	1.35779	1.06676	1.50276	0.418359	0.69054	0.923075	0.739305
ENSRNOG00000003749	Xk	chrX:14498119-14534473	+	protein_coding	2.79503	1.92691	1.82597	1.058	2.28524	1.40281	1.80111	1.69691
ENSRNOG00000003759	Galc	chr6:122178602-122239614	-	protein_coding	2.784	2.57008	2.18319	1.91179	2.61981	1.92241	1.95293	1.92224
ENSRNOG00000003762	Smarca1	chrX:134647703-134719097	-	protein_coding	1.38281	1.5217	0.956332	0.986698	1.3283	0.917242	1.69607	0.852438
ENSRNOG00000003763	Prdx4	chrX:43497763-43512991	+	protein_coding	45.6542	53.7643	51.2878	53.2731	51.2265	48.955	51.227	55.2495
ENSRNOG00000003767	Rps6kc1	chr13:109338762-109483891	-	protein_coding	7.03257	6.33142	6.40759	7.53387	7.77387	7.52509	6.74221	7.04169
ENSRNOG00000003769	Tmem163	chr13:44166306-44345735	-	protein_coding	3.58648	2.72029	1.06499	1.06103	1.23152	0.409724	1.28561	0.727282
ENSRNOG00000003772	Csrp2	chr7:53630621-53649310	+	protein_coding	64.6251	77.4634	97.4757	80.783	74.3559	52.9453	77.5403	77.1937
ENSRNOG00000003773	Hmox2	chr10:10990034-11035484	-	protein_coding	24.4159	22.352	20.5514	19.6439	22.3278	21.4029	21.798	21.0512
ENSRNOG00000003778	Opn3	chr13:93716481-93746994	-	protein_coding	3.69909	3.98639	8.4564	6.94962	8.40291	15.6175	7.20577	12.5858
ENSRNOG00000003779	Dedd	chr13:89718066-89721454	+	protein_coding	28.1715	25.9016	20.0429	21.5903	23.5285	22.5651	22.9769	20.3304
ENSRNOG00000003782	Acot9	chrX:43543070-43592200	-	protein_coding	32.9994	32.1152	43.0844	39.116	37.6321	42.2872	42.0098	48.6879
ENSRNOG00000003784	Rilp	chr10:63659085-63662050	+	protein_coding	25.5781	18.8256	9.32152	11.4592	20.5403	17.225	10.546	13.4583
ENSRNOG00000003785	Usp43	chr10:54406980-54467956	-	protein_coding	1.40193	1.56333	0.573975	0.479851	1.38671	0.462064	0.545692	0.469656
ENSRNOG00000003786	Tspan6	chrX:104719940-104726816	-	protein_coding	47.9037	52.2264	63.059	59.9911	49.8568	60.9965	57.5127	69.9686
ENSRNOG00000003787	Lcorl	chr14:69800156-69897384	+	protein_coding	1.85686	1.06249	0.676109	1.59751	2.02755	1.70896	1.47077	0.888976
ENSRNOG00000003792	Med14	chrX:10963809-11082565	+	protein_coding	5.80211	6.00841	6.36643	6.69964	6.40659	7.33158	6.27411	6.08029
ENSRNOG00000003794	Nmral1	chr10:11046024-11055158	+	protein_coding	4.62697	3.74334	2.29794	2.9417	3.9418	2.03512	2.26143	2.42927
ENSRNOG00000003795	Angel2	chr13:109505697-109520419	+	protein_coding	12.3641	11.4802	10.0409	11.9266	12.4547	12.0862	10.2235	9.67854
ENSRNOG00000003797	Mrps7	chr10:104155805-104158839	+	protein_coding	64.4875	68.3591	80.9433	72.6605	66.3767	73.9646	77.0472	78.8722
ENSRNOG00000003802	Pttg1	chr10:29020049-29026002	-	protein_coding	7.9951	6.38693	2.63806	2.8289	7.83921	4.41839	4.09854	4.27497
ENSRNOG00000003803	Zdhhc17	chr7:53653116-53714879	-	protein_coding	14.4111	13.257	10.6075	12.3221	11.7989	11.3747	14.2018	8.41767
ENSRNOG00000003805	Rnft1	chr10:73809157-73817982	+	protein_coding	10.9571	14.9261	17.7754	19.4637	12.9185	17.9049	20.7259	14.8016
ENSRNOG00000003806	Gpr65	chr6:122254841-122256251	+	protein_coding	0.295548	0.521056	0.778442	0.421338	0.140177	0.153975	0.214033	0.467839
ENSRNOG00000003809	Sat1	chrX:43625169-43629765	+	protein_coding	34.7464	38.1654	53.3572	51.3694	34.871	37.5884	54.1954	41.067
ENSRNOG00000003812	Nlgn3	chrX:71199491-71222732	+	protein_coding	0.753467	0.740224	0.351655	0.168669	0.808082	0.322551	0.394379	0.404139
ENSRNOG00000003815	Slc25a11	chr10:57265704-57268081	-	protein_coding	175.307	174.87	122.042	126.339	156.082	117.848	137.672	139.247
ENSRNOG00000003816	Tada1	chr13:84588351-84603134	+	protein_coding	7.49118	9.69084	7.39807	6.90404	7.4205	6.47354	7.96744	8.16368
ENSRNOG00000003821	Rptor	chr10:108750620-109058691	+	protein_coding	8.66127	7.00953	6.73849	6.98073	8.46672	7.14506	7.04231	6.92039
ENSRNOG00000003822	Slu7	chr10:29029590-29044583	+	protein_coding	34.07	34.1156	25.6177	25.0591	29.7534	23.6126	25.7905	22.4825
ENSRNOG00000003825	Wdr75	chr9:52687868-52717809	+	protein_coding	15.1549	15.3304	16.3773	17.0949	17.0353	17.8826	15.6139	16.2264
ENSRNOG00000003827	Wipi1	chr10:97859727-97896525	-	protein_coding	53.2141	59.2271	37.3752	35.1453	46.4611	33.3108	35.935	32.7625
ENSRNOG00000003829	Ap3s1	chr18:40732480-40797761	+	protein_coding	17.6048	17.4733	25.9521	23.7356	15.2189	17.8446	25.101	22.9588
ENSRNOG00000003831	Tdp1	chr6:123897956-123963675	+	protein_coding	1.9524	1.67179	1.22541	0.962821	1.32701	1.13349	1.21532	0.980141
ENSRNOG00000003832	Vash2	chr13:109521190-109552589	-	protein_coding	15.7104	13.0333	12.1285	13.492	17.8427	16.8392	11.0985	12.0952
ENSRNOG00000003833	Nenf	chr13:109990294-109997092	-	protein_coding	116.988	119.519	117.609	109.86	97.994	79.3941	105.971	113.238
ENSRNOG00000003834	Map2k4	chr10:52196124-52290657	-	protein_coding	17.3053	20.2728	20.2118	23.9609	21.9966	22.0322	24.1827	19.8313
ENSRNOG00000003835	Slc43a2	chr10:63677396-63719283	+	protein_coding	1.33338	1.082	1.58456	1.68652	1.066	1.24892	1.2085	0.992953
ENSRNOG00000003837	Mif4gd	chr10:104159173-104163634	-	protein_coding	21.4571	19.3201	14.8522	15.7594	17.6839	13.1185	17.3746	17.0388
ENSRNOG00000003840	Slit2	chr14:66831848-67170361	-	protein_coding	4.74637	5.55016	4.98894	5.30754	6.48898	3.85789	6.14816	4.1026
ENSRNOG00000003844	Dhx15	chr14:61136746-61174880	+	protein_coding	37.927	40.6826	53.3997	55.6503	47.4557	64.6393	59.8006	55.7114
ENSRNOG00000003846	Pitpna	chr10:63731767-63772049	+	protein_coding	89.9197	95.2109	102.713	106.538	105.941	118.756	111.139	110.803
ENSRNOG00000003847	Gid4	chr10:46783979-46810524	+	protein_coding	21.1843	20.6227	10.5557	11.1501	16.5014	11.6996	12.2679	10.2507
ENSRNOG00000003848	Med12	chrX:71174699-71197812	+	protein_coding	9.11528	8.17062	6.5269	7.30261	6.86401	6.20137	6.75793	4.85824
ENSRNOG00000003849	Stx8	chr10:54512983-54753302	+	protein_coding	34.2311	28.626	24.2198	25.5542	32.6446	23.617	23.7129	27.0163
ENSRNOG00000003853	Scoc	chr19:24584455-24614019	-	protein_coding	27.7011	33.1867	28.4219	30.9635	37.304	29.1401	30.7013	28.4598
ENSRNOG00000003855	Dnaja3	chr10:11060313-11085210	-	protein_coding	41.0487	41.4548	42.7183	39.9726	53.0164	50.3166	41.9869	45.6553
ENSRNOG00000003858	Atp6ap2	chrX:11136939-11164915	-	protein_coding	24.5853	29.5911	31.1802	31.2381	25.4844	28.3519	31.7984	28.6396
ENSRNOG00000003861	Gorab	chr13:81682018-81698833	-	protein_coding	5.70229	5.76674	5.52158	5.96503	4.24194	5.04243	5.61542	4.49856
ENSRNOG00000003863	RGD1564093	chr19:26142720-26146136	+	protein_coding	84.8757	84.2216	111.344	108.629	87.8451	98.1563	104.99	107.097
ENSRNOG00000003864	Gipc1	chr19:24786628-24798233	+	protein_coding	39.971	40.8185	47.0791	43.2002	46.2662	49.1612	41.4763	55.438
ENSRNOG00000003866	Cxcr4	chr13:45314933-45318878	-	protein_coding	48.762	51.1488	43.8474	43.6651	43.957	41.0823	54.0541	39.8516
ENSRNOG00000003869	Sod3	chr14:60958592-60964324	-	protein_coding	14.3049	14.4367	10.238	9.68652	14.0402	10.239	8.23748	8.7587
ENSRNOG00000003870	C1qtnf2	chr10:29067102-29084035	+	protein_coding	6.77568	9.99388	9.27743	8.14899	7.66717	6.05657	6.48313	7.26088
ENSRNOG00000003872	Slc40a1	chr9:52894365-52912293	-	protein_coding	4.62619	5.7271	3.50447	3.93239	4.47307	4.88676	3.51407	4.11701
ENSRNOG00000003873	Cpd	chr10:63325199-63389817	+	protein_coding	42.2244	42.7645	53.0389	56.3392	50.1939	66.7789	58.6543	49.5263
ENSRNOG00000003875	Ocrl	chrX:134742356-134792618	+	protein_coding	3.07918	2.44816	2.23722	2.22626	2.64739	1.66985	2.03696	1.35595
ENSRNOG00000003879	Rnf167	chr10:57268375-57272660	+	protein_coding	49.6719	48.3808	41.7568	42.4803	47.8079	37.8952	40.7106	40.1231
ENSRNOG00000003881	Nit1	chr13:89722374-89725806	-	protein_coding	47.4249	41.2498	40.7524	40.6405	36.6502	35.7496	35.1043	36.9576
ENSRNOG00000003882	Cep350	chr13:73499229-73638073	-	protein_coding	3.4225	3.7517	2.83727	3.14507	4.87213	3.53869	3.93568	2.66007
ENSRNOG00000003883	LOC317456	chrX:43881246-43882204	+	protein_coding	0.972068	1.28928	1.26296	1.94626	2.4473	1.24613	1.41425	1.0577
ENSRNOG00000003889	Tbc1d15	chr7:58164198-58219790	-	protein_coding	17.1633	19.5183	15.2527	16.9439	14.9508	13.7477	17.2208	15.3583
ENSRNOG00000003890	Nap1l1	chr7:54213319-54236625	+	protein_coding	89.4343	93.8184	113.462	113.161	103.42	119.212	114.224	110.467
ENSRNOG00000003893	Ccnjl	chr10:29123273-29182568	+	protein_coding	1.47571	1.13319	0.806265	0.881421	1.22451	0.905754	0.731318	0.837466
ENSRNOG00000003895	Rgs1	chr13:61066153-61070599	-	protein_coding	1.11018	0.96876	0.930045	0.982456	0.691581	0.999391	1.05261	1.33745
ENSRNOG00000003897	Col1a1	chr10:82745801-82762789	+	protein_coding	580.152	711.734	658.986	689.114	576.12	551.579	613.722	499.335
ENSRNOG00000003901	Cfap36	chr14:113618964-113644779	-	protein_coding	19.7531	18.0413	17.0009	15.8899	17.5889	15.3805	17.2291	13.8348
ENSRNOG00000003905	Nsf	chr10:91878633-92008082	-	protein_coding	8.27481	7.27821	6.73471	6.35168	8.47391	6.92939	7.31533	7.13951
ENSRNOG00000003915	Tmem206	chr13:110007010-110031895	+	protein_coding	13.7318	13.37	7.51778	6.36603	10.5569	5.24992	6.42988	4.50828
ENSRNOG00000003917	Uck2	chr13:85376716-85443976	-	protein_coding	18.0762	19.1092	25.4414	28.4056	24.513	34.5457	28.4641	24.7912
ENSRNOG00000003918	Slc25a19	chr10:104166598-104179523	-	protein_coding	10.8161	8.53859	5.92976	6.8069	10.4477	6.13265	6.90524	8.69803
ENSRNOG00000003919	Rps6kb1	chr10:73824202-73865364	-	protein_coding	28.0276	26.9848	25.0109	26.9096	26.5078	26.5721	30.5093	23.2536
ENSRNOG00000003923	Rab21	chr7:58261992-58286770	-	protein_coding	55.2934	59.2855	61.4423	65.2185	53.0657	69.3443	64.6316	63.2871
ENSRNOG00000003924	Pi4k2b	chr14:60567967-60594844	-	protein_coding	3.94721	5.18328	5.08248	5.8951	4.6541	4.25624	6.02147	3.95588
ENSRNOG00000003925	Hhat	chr13:111236466-111474411	-	protein_coding	6.14512	6.37522	2.85525	1.82943	5.02403	1.38182	2.23627	2.17723
ENSRNOG00000003927	Cd55	chr13:47126741-47154292	-	protein_coding	2.12767	2.54486	3.10172	2.82629	3.43666	2.05466	2.36048	2.4602
ENSRNOG00000003928	Tmco1	chr13:85465792-85559087	+	protein_coding	36.9371	41.4751	40.4422	35.8708	32.6651	32.3871	38.3817	38.0523
ENSRNOG00000003929	Pcdh19	chrX:104391607-104493757	-	protein_coding	0.965898	1.28745	1.33629	1.66416	1.05587	1.66029	1.5875	1.34488
ENSRNOG00000003931	Arsg	chr10:97771264-97863311	+	protein_coding	1.92914	1.87858	0.81461	0.736993	0.949993	0.722242	0.920126	0.758504
ENSRNOG00000003936	Pwwp2a	chr10:29289203-29334478	+	protein_coding	9.21083	7.85414	5.48545	7.14654	8.49781	7.61766	7.31582	5.62144
ENSRNOG00000003942	Asnsd1	chr9:53004499-53009054	+	protein_coding	38.1801	34.177	33.275	33.3187	36.3163	38.0342	34.7148	37.735
ENSRNOG00000003946	Tor1aip1	chr13:73670141-73704678	-	protein_coding	17.4108	16.702	13.3353	14.6965	15.5243	12.5737	15.1995	11.4264
ENSRNOG00000003947	Ntn1	chr10:54761871-54967585	-	protein_coding	23.6446	23.2196	10.0968	13.2874	18.0889	7.86023	13.7484	6.7092
ENSRNOG00000003948	Llgl1	chr10:46940965-46954674	+	protein_coding	12.8989	11.9763	9.65848	10.9182	12.7454	9.68849	8.99577	8.66526
ENSRNOG00000003949	Phka2	chrX:36857650-36884748	-	protein_coding	1.42269	1.20751	0.693	0.62181	1.71811	0.725072	0.804238	0.825146
ENSRNOG00000003951	Psmc1	chr6:124123228-124135658	+	protein_coding	114.836	118.433	137.369	127.962	118.476	128.261	136.084	144.724
ENSRNOG00000003953	Rab3gap1	chr13:44615553-44648620	+	protein_coding	22.129	19.9434	18.2269	18.9459	21.6899	21.8938	22.6263	15.8257
ENSRNOG00000003954	Il2rg	chrX:71162585-71169865	-	protein_coding	3.12105	3.84366	3.04825	2.88803	2.31281	2.1012	3.66686	2.40652
ENSRNOG00000003955	Spata7	chr6:122603269-122648699	+	protein_coding	4.93412	3.63828	2.58903	2.71232	2.49705	1.93061	2.17954	1.80696
ENSRNOG00000003956	Arhgap6	chrX:26315878-26376467	-	protein_coding	2.7076	2.6405	4.08737	4.13252	3.94132	4.21312	3.97762	3.55599
ENSRNOG00000003958	Commd10	chr18:41022552-41154932	+	protein_coding	20.5024	18.3942	17.5418	19.2137	20.0701	18.78	18.7653	20.5208
ENSRNOG00000003959	Rgs18	chr13:61565483-61591139	-	protein_coding	3.02621	3.45343	3.12767	2.89924	1.71366	2.30351	3.0284	2.78102
ENSRNOG00000003964	Nsmce2	chr7:99677290-99900764	+	protein_coding	24.7831	25.9442	21.1351	22.5369	19.7507	20.0194	22.8829	20.0613
ENSRNOG00000003967	Vmp1	chr10:73902837-74001895	-	protein_coding	43.4338	43.9515	62.8735	63.7084	50.396	70.0372	58.943	60.687
ENSRNOG00000003970	Tnpo2	chr19:26151900-26171808	+	protein_coding	23.6728	24.9091	23.1776	23.6088	24.4533	25.8812	22.802	22.179
ENSRNOG00000003971	Gosr1	chr10:63405586-63442250	+	protein_coding	16.1312	13.5913	14.2369	14.0129	12.6223	13.605	13.1732	12.6706
ENSRNOG00000003973	Cyb5r1	chr13:51229890-51236463	+	protein_coding	20.9783	21.8701	19.4923	19.5672	20.1896	16.4863	17.2395	17.6163
ENSRNOG00000003975	Pfn1	chr10:57273005-57275708	-	protein_coding	351.94	396.46	520.261	492.677	443.626	528.652	515.814	656.145
ENSRNOG00000003977	Dusp1	chr10:16970626-16973418	+	protein_coding	19.3994	46.9621	68.6484	75.5035	53.8501	77.8073	73.9627	66.0837
ENSRNOG00000003979	Zranb3	chr13:44661398-44798543	-	protein_coding	3.06104	2.6026	1.34447	1.22208	2.59648	1.40303	1.01724	1.53085
ENSRNOG00000003980	Ttc1	chr10:29342495-29367865	-	protein_coding	44.0805	42.8974	38.7269	37.5516	36.4759	37.4797	42.441	41.7694
ENSRNOG00000003981	Zfp18	chr10:52334240-52348692	+	protein_coding	12.2637	10.5402	7.89956	7.55801	8.60966	8.1255	7.79367	7.11118
ENSRNOG00000003983	Pfdn2	chr13:89725869-89743848	+	protein_coding	37.1905	38.2983	45.2442	43.2144	30.3786	35.7286	45.0772	39.407
ENSRNOG00000003984	Apln	chrX:134856726-134866210	-	protein_coding	23.8331	28.1121	18.1329	20.0122	15.6597	12.6561	21.5614	12.8342
ENSRNOG00000003985	Tmem19	chr7:58316514-58343145	-	protein_coding	8.33965	7.82529	5.39313	4.25936	5.87776	3.30496	3.74686	4.06644
ENSRNOG00000003988	Dnajc27	chr6:28515025-28544790	+	protein_coding	2.64703	2.35639	2.7156	2.46592	3.37584	3.06291	3.0338	3.25571
ENSRNOG00000003990	Grb2	chr10:104193955-104263071	-	protein_coding	45.0266	40.4769	34.6416	36.2421	36.9081	32.7726	37.8523	33.2864
ENSRNOG00000003992	Pik3r6	chr10:55085259-55135092	+	protein_coding	1.36772	1.54382	1.46148	1.48962	1.35754	1.2046	1.62463	1.00744
ENSRNOG00000003993	Thap2	chr7:58354582-58365313	-	protein_coding	3.63474	2.74029	2.299	2.25584	4.35965	3.95892	2.5713	2.92264
ENSRNOG00000003998	Sgca	chr10:82770905-82785142	-	protein_coding	61.2154	60.0007	31.4568	32.782	51.9327	25.8082	33.462	37.4731
ENSRNOG00000003999	Adcy3	chr6:28571351-28650148	+	protein_coding	0.948631	0.909533	0.851266	0.70164	0.710916	1.11249	0.653567	0.79617
ENSRNOG00000004000	Tefm	chr10:67475968-67479077	-	protein_coding	14.201	11.7265	8.56871	9.1092	10.8364	9.25512	8.33357	11.7559
ENSRNOG00000004001	Osgepl1	chr9:53084045-53097979	-	protein_coding	7.46124	7.76828	5.48844	5.80209	8.1592	5.68685	5.94665	5.32323
ENSRNOG00000004003	Dusp10	chr13:104284660-104321455	+	protein_coding	15.065	10.0123	9.84186	8.24169	8.84938	10.7348	7.19271	9.33825
ENSRNOG00000004004	Nrde2	chr6:124142395-124177404	-	protein_coding	3.44754	2.54067	2.59126	2.0727	2.7685	2.7475	1.98439	1.95189
ENSRNOG00000004006	Dnajb9	chr6:64165913-64170151	-	protein_coding	32.7649	20.7857	28.0391	24.1216	16.2323	28.3702	16.0601	24.8615
ENSRNOG00000004011	Nedd1	chr7:33543828-33584564	-	protein_coding	10.4424	11.1695	10.853	11.4323	11.2498	10.5943	10.366	9.73181
ENSRNOG00000004014	Chmp6	chr10:109073678-109079348	+	protein_coding	24.9308	24.6535	21.8561	22.655	24.1211	22.3689	24.4266	24.5956
ENSRNOG00000004016	Msl3	chrX:27015884-27033555	+	protein_coding	29.4338	30.4706	27.4338	27.5069	28.8496	27.4784	26.8634	24.5086
ENSRNOG00000004019	Phlda1	chr7:54247460-54249664	+	protein_coding	28.515	33.3547	44.0038	42.6747	39.5941	34.4118	50.9461	44.9244
ENSRNOG00000004026	Atp2b1	chr7:41114697-41220579	+	protein_coding	11.9917	12.7975	14.5558	15.8757	14.7741	13.7854	18.9479	11.7856
ENSRNOG00000004027	Aldh9a1	chr13:85580828-85597493	+	protein_coding	51.7536	57.7043	38.6784	42.2486	41.8502	33.2005	40.7605	33.6196
ENSRNOG00000004032	Tmem94	chr10:104320743-104343396	+	protein_coding	19.6221	13.9733	7.40894	7.11039	13.4962	7.66264	5.55558	5.96087
ENSRNOG00000004033	Sema6a	chr18:41333551-41389510	-	protein_coding	1.46859	1.74527	1.57144	1.62493	1.95751	1.80858	2.10248	1.47861
ENSRNOG00000004035	Krr1	chr7:54756043-54767471	+	protein_coding	22.2928	23.5713	22.2432	20.7388	21.4103	22.0585	19.665	21.9413
ENSRNOG00000004036	Snx12	chrX:70989822-71127278	-	protein_coding	24.424	28.3248	31.4119	30.2667	26.0104	28.5073	30.5342	31.4374
ENSRNOG00000004048	Lrrk2	chr7:132857628-133018584	+	protein_coding	7.61233	8.53107	5.1327	6.00539	8.84777	6.99094	5.88814	5.27369
ENSRNOG00000004049	Baiap2	chr10:109107389-109187115	+	protein_coding	6.5867	5.17378	4.33579	4.84792	4.78153	3.73151	3.96573	4.24272
ENSRNOG00000004050	Snrk	chr8:130749838-130803597	+	protein_coding	7.02753	7.87123	6.74163	7.84365	8.62899	9.52002	7.54392	7.09249
ENSRNOG00000004057	Ccdc88a	chr14:113867209-113932263	+	protein_coding	5.57992	5.3934	6.2544	7.1029	7.41895	6.07252	7.36031	6.08341
ENSRNOG00000004059	Ptrhd1	chr6:28663602-28666987	+	protein_coding	6.03436	6.48289	8.03742	7.59076	4.01936	5.52975	8.16673	8.34185
ENSRNOG00000004060	Calm3	chr6:124217241-124225292	+	protein_coding	230.553	278.956	330.878	322.109	255.708	288.151	307.388	370.13
ENSRNOG00000004061	Pnn	chr6:80159364-80167677	+	protein_coding	44.0061	38.9118	35.6953	36.2695	32.2017	33.9503	27.6105	23.5122
ENSRNOG00000004063	Sh3pxd2b	chr10:17209212-17291876	+	protein_coding	5.77945	5.05047	10.501	12.1878	6.96907	15.0409	10.1924	7.76518
ENSRNOG00000004068	Ncoa1	chr6:28677540-28931843	-	protein_coding	15.0517	13.1314	9.88431	10.6727	12.7887	11.2691	10.0132	9.68848
ENSRNOG00000004072	Myo1c	chr10:63803309-63819614	+	protein_coding	129.912	137.878	212.44	211.807	173.412	234.412	197.71	207.055
ENSRNOG00000004076	Pms1	chr9:53120656-53206516	+	protein_coding	11.7961	11.5578	10.2577	8.80509	12.1231	13.1699	10.0162	13.098
ENSRNOG00000004078	Eno3	chr10:57278307-57283653	+	protein_coding	67.7577	49.6443	35.1376	36.9004	63.3334	52.2098	53.6253	68.6402
ENSRNOG00000004083	Zc3h14	chr6:122729874-122767462	+	protein_coding	21.6459	20.5545	18.9808	20.6073	20.3962	19.5682	21.2528	19.272
ENSRNOG00000004084	Fam84a	chr6:39358985-39363458	-	protein_coding	1.07509	1.16244	0.409672	0.489159	0.466032	0.263611	0.522019	0.246329
ENSRNOG00000004085	Tcaim	chr8:131845696-131875786	+	protein_coding	10.8391	9.52403	7.30782	7.95536	8.70001	5.78315	7.59509	4.99966
ENSRNOG00000004089	Enpp2	chr7:94480396-94563001	-	protein_coding	0.526562	1.00367	0.419127	0.434807	0.443467	0.422412	0.480697	0.326341
ENSRNOG00000004090	LOC100361025	chr14:93040982-93042182	-	protein_coding	23.46	25.4488	33.4931	35.3612	24.4192	31.5184	36.0976	35.2972
ENSRNOG00000004091	Cwc25	chr10:85684898-85709568	-	protein_coding	7.08282	5.9004	6.18667	5.87785	5.30673	6.28071	5.28468	4.75014
ENSRNOG00000004093	Rhot1	chr10:67532030-67640555	+	protein_coding	23.1903	20.9382	18.7642	19.468	21.2893	23.1309	22.5669	18.8204
ENSRNOG00000004099	R3hdm1	chr13:44812567-44950762	+	protein_coding	12.5776	11.1407	10.9144	10.5509	12.8496	12.2756	10.8672	9.03163
ENSRNOG00000004100	Trib1	chr7:99954492-99961026	+	protein_coding	12.7123	15.5874	11.0522	13.8214	14.3603	15.5695	13.3711	10.5777
ENSRNOG00000004103	Trappc6b	chr6:80142122-80153231	-	protein_coding	43.5987	42.5726	40.823	40.5893	34.0194	32.2917	40.7363	38.5418
ENSRNOG00000004104	Zfp167	chr8:131933387-131950776	+	protein_coding	2.75549	1.44444	0.502621	0.91103	0.917974	0.480878	0.641074	0.494755
ENSRNOG00000004107	Rpl23	chr10:85721394-85725429	-	protein_coding	807.593	806.825	897.61	837.136	703.909	758.57	920.308	957.063
ENSRNOG00000004109	Zfpm2	chr7:79638046-79964405	+	protein_coding	15.1851	10.3981	8.58568	10.0618	9.95472	10.0962	11.1946	8.6382
ENSRNOG00000004110	Trib2	chr6:41016730-41039437	-	protein_coding	39.9051	47.5609	63.4352	61.7146	46.6184	48.4324	56.396	54.7119
ENSRNOG00000004111	Soat1	chr13:74035080-74077783	-	protein_coding	9.14914	10.5391	10.8274	12.0117	9.80509	12.9938	11.5758	9.1325
ENSRNOG00000004127	AABR07021840.1	chr13:94807756-94859436	-	protein_coding	9.56683	10.2363	12.7843	13.9156	12.1981	18.3496	14.1765	14.208
ENSRNOG00000004130	Anapc4	chr14:60471962-60503803	-	protein_coding	30.6201	25.7877	21.6677	21.6307	23.5038	19.4907	21.3462	19.1775
ENSRNOG00000004131	Pkn1	chr19:24803524-24831500	-	protein_coding	16.7957	16.4551	13.0656	13.1696	14.4994	11.6092	11.9997	9.27365
ENSRNOG00000004132	Lasp1	chr10:85744568-85785133	+	protein_coding	44.5808	58.8892	68.3512	65.6521	49.9269	49.4056	62.5871	51.0637
ENSRNOG00000004133	Slc7a3	chrX:70972765-70978952	-	protein_coding	3.3643	3.60775	2.40584	2.47168	2.23038	2.81212	1.63764	2.4821
ENSRNOG00000004135	RGD1311745	chr8:132029621-132036472	-	protein_coding	16.0879	13.6701	15.3918	13.1913	14.2877	12.8889	14.7391	15.3959
ENSRNOG00000004137	Ubtd2	chr10:17327275-17392185	+	protein_coding	9.27879	10.6742	12.2558	12.9434	11.5953	14.2462	16.0487	10.3381
ENSRNOG00000004139	Ndel1	chr10:55411901-55444861	-	protein_coding	38.9869	45.1607	43.1855	45.6324	40.2331	45.3035	49.1598	41.6526
ENSRNOG00000004140	Pacrgl	chr14:66749809-66771750	-	protein_coding	2.78662	2.47622	2.32391	2.54294	1.92019	1.93169	1.84525	1.83659
ENSRNOG00000004141	Vasn	chr10:11121041-11131548	-	protein_coding	22.4733	27.4638	26.0297	28.7746	23.8424	27.0479	25.6589	23.0479
ENSRNOG00000004143	Adipor1	chr13:51240911-51260228	+	protein_coding	120.182	123.979	113.062	119.351	123.376	110.136	118.566	105.572
ENSRNOG00000004145	Prorsd1	chr14:113938061-113940330	-	protein_coding	10.7882	9.37899	5.26369	5.6771	7.64011	4.38055	3.7355	5.46838
ENSRNOG00000004146	Coro7	chr10:11090314-11143881	+	protein_coding	6.89014	7.34671	5.85768	6.21568	7.27191	4.74938	5.55996	4.05048
ENSRNOG00000004147	Abca8a	chr10:98319480-98390384	-	protein_coding	1.01337	1.12151	1.06954	1.18906	1.01259	1.03352	1.29183	0.773795
ENSRNOG00000004148	Cdk17	chr7:34001506-34079616	+	protein_coding	7.16441	7.14181	8.06785	8.63499	7.87486	7.90039	9.27325	7.1458
ENSRNOG00000004152	Lrp12	chr7:78859784-78930832	-	protein_coding	7.43134	7.19435	5.95872	6.0144	7.08209	6.43281	6.34255	6.4214
ENSRNOG00000004158	Hdac9	chr6:53488883-54059119	-	protein_coding	3.48025	3.51172	2.13825	1.86629	3.22794	1.84339	2.00077	1.86281
ENSRNOG00000004159	Flii	chr10:46955487-46969406	-	protein_coding	67.8802	67.3733	68.8706	75.2619	70.0272	75.4029	72.328	65.6203
ENSRNOG00000004160	Prps2	chrX:28435507-28472880	+	protein_coding	4.55892	4.89638	3.57071	4.2015	4.33162	3.49664	3.6025	3.33403
ENSRNOG00000004161	Mtif2	chr14:113945843-113965745	+	protein_coding	13.5494	11.4717	7.89798	6.74173	9.89948	7.39723	6.94479	7.265
ENSRNOG00000004162	Pfkfb2	chr13:47413458-47440682	-	protein_coding	3.33442	2.45151	1.872	1.77157	2.34156	2.32987	1.5503	0.873296
ENSRNOG00000004165	Prkd1	chr6:71035332-71349249	-	protein_coding	5.26019	4.90015	4.38132	4.65526	6.1065	5.29075	4.41251	4.93531
ENSRNOG00000004168	Slc35e4	chr14:84163972-84170835	-	protein_coding	5.12756	4.63187	4.91123	4.90718	6.81845	5.63345	5.25093	5.6954
ENSRNOG00000004169	Fzr1	chr7:11201690-11213613	+	protein_coding	15.0347	12.799	9.59126	9.91272	16.6304	11.8223	10.368	8.81157
ENSRNOG00000004172	Pdk2	chr10:82839153-82852660	-	protein_coding	80.7307	74.6997	24.8427	26.2472	57.2728	25.5693	31.1152	31.0367
ENSRNOG00000004180	Fam19a2	chr7:66017086-66172360	-	protein_coding	1.19932	1.86363	4.20029	3.85126	2.80424	7.26156	3.92302	5.84709
ENSRNOG00000004181	Sdccag8	chr13:94888078-95112033	+	protein_coding	2.06243	1.82716	1.82208	1.90565	1.84354	2.229	1.57072	1.95023
ENSRNOG00000004183	Ccdc59	chr7:47928060-47934929	+	protein_coding	16.7973	17.1032	14.8365	15.1735	13.7365	15.4156	16.2817	17.2497
ENSRNOG00000004185	Mon2	chr7:66717267-66792492	+	protein_coding	10.3313	10.476	11.1596	11.4804	12.1136	12.3466	12.8841	9.41527
ENSRNOG00000004186	Snx13	chr6:54488038-54588778	+	protein_coding	19.8813	21.321	21.185	22.739	25.114	29.4743	26.2672	20.0056
ENSRNOG00000004189	Helb	chr7:64860666-64887448	-	protein_coding	3.85682	2.92331	2.38403	2.09009	3.01844	2.24601	1.95659	1.86828
ENSRNOG00000004192	Arhgap30	chr13:89774764-89796113	+	protein_coding	1.26787	1.21514	1.47857	1.66159	1.04489	0.960477	1.315	1.19423
ENSRNOG00000004193	Klhl12	chr13:51282684-51314797	+	protein_coding	9.28034	8.80415	6.00094	5.6128	7.28726	5.18501	5.67064	3.63089
ENSRNOG00000004195	Dtl	chr13:110220283-110257367	-	protein_coding	3.29924	1.90551	1.58988	1.77709	3.86123	3.16448	1.36565	1.18903
ENSRNOG00000004196	Rps29	chr6:91455333-91456696	-	protein_coding	1176.2	1209.84	1252.39	1152.93	1240.17	1110.83	1254.87	1372.49
ENSRNOG00000004197	Asb12	chrX:64714335-64800435	-	protein_coding	9.26062	10.0496	7.43107	7.49575	8.04572	9.10207	9.84661	7.29751
ENSRNOG00000004198	Stxbp6	chr6:65089318-65319527	-	protein_coding	14.8272	12.2904	5.9108	6.22284	9.14666	4.65198	8.01872	7.24637
ENSRNOG00000004205	Pkdcc	chr6:6427657-6436974	+	protein_coding	21.8438	14.3403	19.9256	22.0973	19.8479	30.8971	14.9089	24.9674
ENSRNOG00000004206	Glrx5	chr6:128750795-128760880	+	protein_coding	54.6398	58.1679	54.0994	54.0672	61.8016	56.3249	55.8158	60.7216
ENSRNOG00000004208	Crim1	chr6:788548-960703	+	protein_coding	24.4497	32.9409	34.6224	39.1465	35.6769	37.0511	38.0591	33.5973
ENSRNOG00000004210	Osr1	chr6:35314444-35321667	+	protein_coding	8.25715	7.41494	4.19786	3.63529	3.80486	2.59854	2.55341	2.98406
ENSRNOG00000004212	Fbxw9	chr19:26173771-26180675	+	protein_coding	2.55519	3.06457	2.36376	2.49101	2.641	2.1718	2.46531	2.07412
ENSRNOG00000004214	Rpl26	chr10:55492404-55496012	+	protein_coding	414.463	434.213	456.003	438.688	335.673	395.957	443.636	482.616
ENSRNOG00000004216	Lrr1	chr6:91463308-91472308	+	protein_coding	1.20119	0.446449	0.276834	0.253844	1.28045	0.523006	0.114426	0.24544
ENSRNOG00000004217	Stk10	chr10:17421075-17519706	+	protein_coding	2.70171	3.00162	2.84536	2.10691	2.57407	2.48995	2.47668	2.02498
ENSRNOG00000004218	Klhl28	chr6:86684413-86713370	-	protein_coding	1.97209	2.33319	1.31233	1.52816	1.68081	1.70556	2.03038	1.4933
ENSRNOG00000004219	Dhps	chr19:26184545-26188832	+	protein_coding	47.0455	51.1968	43.5593	43.4981	44.3027	35.9872	42.5499	40.7809
ENSRNOG00000004220	Ebag9	chr7:83564563-83582508	+	protein_coding	17.1428	16.8322	16.7917	18.5437	13.5444	17.4417	15.4321	17.9189
ENSRNOG00000004226	Irak3	chr7:64923615-64982281	-	protein_coding	4.10969	4.28547	3.88133	3.77413	3.36867	3.18101	3.12277	2.56473
ENSRNOG00000004229	Tac3	chr7:71023976-71030582	+	protein_coding	2.10692	2.43909	3.47681	3.06275	1.55045	1.55365	3.34124	3.25632
ENSRNOG00000004232	G2e3	chr6:72092194-72122497	+	protein_coding	3.37755	2.81926	2.62675	2.84099	3.64561	3.00738	2.43462	2.41832
ENSRNOG00000004234	Mgat2	chr6:91476698-91479183	+	protein_coding	23.012	20.4183	25.369	23.5096	23.8855	24.4696	23.3355	24.7949
ENSRNOG00000004242	Pole2	chr6:91494393-91518996	-	protein_coding	2.09686	2.08779	1.37295	1.67344	2.879	1.80195	1.19887	1.34039
ENSRNOG00000004245	Mgst3	chr13:85601499-85622314	-	protein_coding	199.622	201.129	119.632	115.755	189.956	149.852	130.524	136.524
ENSRNOG00000004246	Spag7	chr10:57284989-57291146	-	protein_coding	82.9295	85.5847	89.1574	83.9591	77.0179	82.6147	89.1714	87.4202
ENSRNOG00000004247	Nhp2	chr10:34975708-34979082	+	protein_coding	14.8539	16.6592	23.9441	23.1819	22.4927	22.4352	23.0302	26.2993
ENSRNOG00000004249	Tlr7	chrX:28486869-28512957	+	protein_coding	3.49944	3.28676	3.71598	4.09814	1.68206	1.74883	2.80801	1.95101
ENSRNOG00000004252	Eif3h	chr6:10151729-10236695	+	protein_coding	131.044	133.124	109.703	107.095	106.414	108.983	116.937	106.545
ENSRNOG00000004255	Usf1	chr13:89797800-89805558	+	protein_coding	36.2335	36.0356	30.5951	29.4911	28.1881	26.434	26.6303	26.0491
ENSRNOG00000004257	Ctps2	chrX:33383087-33522836	-	protein_coding	12.8085	13.5262	10.2045	8.6904	10.0035	6.60334	9.00928	7.80233
ENSRNOG00000004258	Chst7	chrX:2623024-2657155	-	protein_coding	3.16534	3.24253	2.54455	2.07803	3.75567	1.38453	2.74383	2.69722
ENSRNOG00000004259	Dohh	chr7:11191131-11195866	-	protein_coding	25.1327	24.9648	26.0347	26.9228	27.4474	26.118	27.8366	26.9393
ENSRNOG00000004263	Ints7	chr13:110257571-110310413	+	protein_coding	9.6199	7.06713	5.69849	6.78523	6.99266	5.9911	6.70916	4.8551
ENSRNOG00000004268	Zfp386	chr6:143901280-143917575	+	protein_coding	13.8974	12.7309	10.5882	9.86342	10.484	9.5459	9.62407	7.80215
ENSRNOG00000004273	Ifitm1	chr1:213766758-213767815	+	protein_coding	37.4316	46.7968	70.1476	67.3382	64.6286	60.8312	77.8354	76.4189
ENSRNOG00000004275	Egfl6	chrX:29430831-29488739	+	protein_coding	2.34766	2.37492	0.982916	1.00041	1.7035	1.83778	1.33889	1.76262
ENSRNOG00000004276	Itga3	chr10:82855613-82887497	-	protein_coding	18.8085	16.2139	21.0822	20.9428	22.4016	23.7177	18.3966	23.5666
ENSRNOG00000004279	Adgra3	chr14:64686793-64786497	+	protein_coding	9.80525	10.7414	7.98359	7.21926	10.6933	7.58632	7.41929	7.49771
ENSRNOG00000004280	Tcn2	chr14:84174138-84189266	-	protein_coding	46.0157	50.141	39.634	39.1237	37.4615	28.7202	41.941	31.8986
ENSRNOG00000004281	Cobl	chr14:92342957-92577936	-	protein_coding	8.62522	8.37461	9.16862	8.55039	10.2269	9.40415	7.16511	10.0217
ENSRNOG00000004282	Arl4a	chr6:59948577-59950586	-	protein_coding	12.4734	10.3921	17.5911	19.5051	17.6121	28.3696	19.8743	22.4324
ENSRNOG00000004283	Camta2	chr10:57291192-57309298	-	protein_coding	15.7707	13.2772	11.0792	12.2554	11.9524	10.3424	11.5186	6.87098
ENSRNOG00000004284	Btg1	chr7:37812831-37815088	+	protein_coding	204.522	233.213	245.861	256.674	213.819	197.041	234.004	216.996
ENSRNOG00000004287	Wdr83	chr19:26188638-26194198	-	protein_coding	13.4028	12.4974	12.0256	11.1571	12.062	11.2527	10.1165	13.9025
ENSRNOG00000004288	Ptrh2	chr10:74002151-74012159	+	protein_coding	12.0088	12.5178	13.2916	13.4274	13.7265	14.6195	12.7734	13.4172
ENSRNOG00000004290	Grb10	chr14:92021851-92117923	-	protein_coding	62.8763	59.0009	58.5168	61.2725	61.751	62.8428	51.3388	51.333
ENSRNOG00000004291	Cltc	chr10:74014562-74070266	-	protein_coding	74.0529	79.095	82.8842	90.6319	85.1801	93.1694	97.2821	90.4035
ENSRNOG00000004292	Sptssa	chr6:75540174-75551625	-	protein_coding	27.3412	23.2717	16.4804	15.2848	23.6147	15.5856	15.5433	15.1016
ENSRNOG00000004300	Gtf2a1	chr6:115320467-115352681	-	protein_coding	10.6778	8.26271	7.46136	7.73451	7.18953	7.58061	7.03828	6.73204
ENSRNOG00000004301	Dcaf13	chr7:78005232-78040214	+	protein_coding	30.0005	32.9486	31.7584	30.1855	28.5045	30.0717	31.5011	30.3057
ENSRNOG00000004303	Timp3	chr7:23544215-23594133	-	protein_coding	38.6516	41.5901	46.365	46.1499	32.7449	44.615	39.1339	31.0139
ENSRNOG00000004304	Syap1	chrX:33528081-33562589	+	protein_coding	33.2904	33.5939	36.0762	34.6826	32.8908	32.3797	40.5497	33.833
ENSRNOG00000004305	Abl2	chr13:74154835-74333244	+	protein_coding	2.06262	1.87006	1.63987	3.04247	2.44109	3.05573	2.96757	1.73521
ENSRNOG00000004306	Zbtb39	chr7:71036565-71044045	+	protein_coding	2.50566	2.82941	2.65789	2.45395	2.84274	2.35417	2.77562	1.67771
ENSRNOG00000004307	Tor3a	chr13:74252405-74276964	-	protein_coding	10.719	10.919	12.1113	10.2245	6.60832	5.4868	6.35626	6.37339
ENSRNOG00000004310	Caskin2	chr10:104344099-104358253	-	protein_coding	12.9795	11.5375	9.51597	9.39715	14.3349	10.2642	8.16473	9.00264
ENSRNOG00000004312	Tmbim4	chr7:64987859-65002455	+	protein_coding	28.4911	31.9412	34.4829	33.545	29.1463	28.1086	33.7863	35.0022
ENSRNOG00000004314	Ppm1h	chr7:66843865-67116980	-	protein_coding	1.19618	1.18432	1.22615	1.26486	1.06617	0.857999	1.14401	0.770282
ENSRNOG00000004316	LOC100911956	chr7:65005791-65008823	+	protein_coding	39.7423	37.6672	41.0199	38.6768	39.0253	47.0982	38.8086	45.2759
ENSRNOG00000004322	Sh3kbp1	chrX:37790586-38196204	-	protein_coding	148.428	136.939	124.244	128.868	118.073	111.402	139.609	130.485
ENSRNOG00000004327	Ddc	chr14:91905919-91996774	-	protein_coding	32.9901	32.8062	29.0901	31.7951	32.521	19.3605	33.17	23.2664
ENSRNOG00000004328	Deptor	chr7:94795214-94995809	+	protein_coding	1.01727	1.5378	0.511869	0.74442	1.32469	1.0928	0.53836	0.596983
ENSRNOG00000004332	Egfr	chr14:99919485-100098796	+	protein_coding	0.98109	1.26776	1.31639	1.70322	1.22248	1.22182	1.50515	1.01562
ENSRNOG00000004333	Flywch1	chr10:13087914-13107771	-	protein_coding	10.7506	9.2577	7.33951	7.53842	10.0035	7.97011	6.89308	6.97878
ENSRNOG00000004337	Fam20b	chr13:74280173-74331214	-	protein_coding	24.2163	23.6876	19.8732	20.0735	24.3905	23.4687	20.8075	17.4589
ENSRNOG00000004339	Yy1	chr6:132702448-132727046	+	protein_coding	37.074	34.4782	30.2611	31.5989	40.0996	31.1492	32.2138	25.8419
ENSRNOG00000004342	Ahr	chr6:54963990-55001464	-	protein_coding	1.04046	1.58078	2.97454	3.23506	2.15447	3.11854	3.51109	3.0691
ENSRNOG00000004344	Zdhhc3	chr8:132160172-132189388	-	protein_coding	19.8057	18.1398	19.0934	20.8577	22.1617	23.9641	22.0768	22.2591
ENSRNOG00000004345	Daam1	chr6:94636222-94739026	+	protein_coding	22.3557	19.383	15.8923	16.4751	18.4388	21.461	13.9871	14.9738
ENSRNOG00000004346	Notch3	chr7:14138495-14189688	-	protein_coding	15.3157	20.2779	18.2421	19.1068	15.7212	17.0383	20.1879	13.159
ENSRNOG00000004351	Slc25a29	chr6:132735883-132747828	-	protein_coding	1.59798	1.7489	1.08761	0.966262	1.62712	1.21904	1.30849	1.36233
ENSRNOG00000004359	Wars	chr6:132771021-132802210	-	protein_coding	24.4566	23.2983	28.2552	25.9582	24.2463	33.0784	23.2474	34.3749
ENSRNOG00000004360	Gemin2	chr6:80108655-80122365	+	protein_coding	15.8079	11.6906	8.07793	6.53093	10.5791	6.30676	6.06635	7.62689
ENSRNOG00000004361	Parp10	chr7:117291877-117300662	-	protein_coding	18.7159	13.1346	10.2784	9.51341	8.66625	5.66024	7.5606	6.54743
ENSRNOG00000004362	Rps6ka5	chr6:124557913-124735778	-	protein_coding	4.73008	3.88085	2.02723	2.48927	4.4816	3.60459	2.07571	2.95834
ENSRNOG00000004364	Bre	chr6:25666655-26051229	-	protein_coding	26.0155	24.9044	19.175	20.507	24.278	18.4502	21.9747	20.2344
ENSRNOG00000004367	Elk3	chr7:34086220-34121694	-	protein_coding	11.4458	13.2698	13.0066	12.6724	12.4419	12.0433	13.9047	11.1977
ENSRNOG00000004373	Ddx39a	chr19:24846938-24854953	+	protein_coding	17.2017	17.3645	24.6059	23.0267	22.3156	24.6722	21.8111	26.2473
ENSRNOG00000004377	Lpin1	chr6:41799749-41870046	-	protein_coding	12.1139	8.07838	2.81994	3.33897	6.72783	3.82387	2.5514	3.05957
ENSRNOG00000004378	Abca5	chr10:98576039-98644938	-	protein_coding	1.25265	1.35953	3.85046	4.07567	3.52932	7.62172	3.74762	4.1944
ENSRNOG00000004382	Arel1	chr6:108635220-108796124	-	protein_coding	11.0191	10.1872	9.55849	10.3131	11.0572	11.6641	9.7683	8.47672
ENSRNOG00000004387	Utp23	chr7:91384187-91389598	+	protein_coding	9.00277	9.24958	10.498	9.44637	9.32241	11.2711	9.32682	11.6534
ENSRNOG00000004395	Fbxw11	chr10:17542374-17640718	+	protein_coding	24.7757	25.7056	29.7454	31.8445	30.6008	39.1585	34.8091	30.5908
ENSRNOG00000004400	Avpr1a	chr7:67341080-67345308	-	protein_coding	0.415259	0.655707	0.721003	0.76684	0.742599	0.512087	0.890859	0.917946
ENSRNOG00000004401	Mrpl13	chr7:95288376-95310005	-	protein_coding	123.313	132.004	102.446	101.39	115.378	103.034	113.894	102.563
ENSRNOG00000004402	Lpgat1	chr13:110398800-110467834	+	protein_coding	10.0622	12.0242	10.2122	11.2936	13.3342	11.0333	12.5315	9.07635
ENSRNOG00000004403	Slc25a32	chr7:77987212-78004975	-	protein_coding	5.22877	4.8331	4.861	5.69756	5.69464	6.55677	5.64107	7.07742
ENSRNOG00000004409	Sash3	chrX:134979646-134994349	+	protein_coding	0.495133	0.605495	0.894993	0.918992	0.596331	0.678556	0.436147	0.379512
ENSRNOG00000004411	Tspan8	chr7:58814805-58847563	+	protein_coding	3.62916	2.99666	4.62442	4.29889	3.89176	4.32205	6.5517	4.77244
ENSRNOG00000004412	Mtbp	chr7:95309928-95387680	+	protein_coding	2.85595	2.19437	1.82943	2.49614	3.11808	2.80111	2.27042	2.26342
ENSRNOG00000004414	F11r	chr13:89826254-89850612	+	protein_coding	17.1232	16.1633	15.9626	15.9188	17.5054	15.2395	19.0573	16.294
ENSRNOG00000004415	Fam179b	chr6:86713604-86780147	+	protein_coding	4.33114	3.96646	3.97008	4.40871	4.58214	4.29668	4.17662	3.79268
ENSRNOG00000004417	Fam117a	chr10:83154423-83198679	+	protein_coding	8.05736	5.08952	3.03723	2.94078	5.37226	2.53119	2.27714	2.99336
ENSRNOG00000004419	Trappc2b	chr10:37130499-37130921	-	protein_coding	15.111	15.1025	13.4505	13.2701	16.7217	11.6312	14.2807	12.9004
ENSRNOG00000004420	Rad21	chr7:91511756-91538673	-	protein_coding	113.331	114.196	92.2597	96.2551	123.268	101.645	107.328	95.622
ENSRNOG00000004421	Tmem5	chr7:64326465-64341207	-	protein_coding	4.55643	5.79181	4.38666	4.29363	4.13013	3.64425	4.50027	4.0195
ENSRNOG00000004423	Zfp238	chr13:95589668-95591236	+	protein_coding	8.16714	7.46465	4.01123	5.03878	9.48296	5.58768	5.02271	4.3712
ENSRNOG00000004424	RGD1563962	chr13:51317460-51331705	+	protein_coding	8.00307	7.41197	6.27244	5.94958	6.78619	5.59575	5.40242	5.29616
ENSRNOG00000004425	Klhdc1	chr6:91532467-91584200	+	protein_coding	2.01599	1.14224	0.807051	0.781704	1.66791	0.740419	0.893347	0.945609
ENSRNOG00000004426	Rps27a	chr14:113966611-113968268	-	protein_coding	737.824	759.06	863.186	863.199	766.913	839.37	824.935	994.264
ENSRNOG00000004430	Cep131	chr10:109243039-109267500	-	protein_coding	10.9334	9.90033	5.2513	5.57678	8.71406	5.26224	5.28703	4.51445
ENSRNOG00000004437	Map2k6	chr10:98706960-98823287	+	protein_coding	4.80583	4.11362	0.577282	0.518949	1.56953	1.51732	0.739843	0.551069
ENSRNOG00000004440	Fignl1	chr14:91895909-91904433	-	protein_coding	14.052	7.94432	17.9651	19.1462	10.268	20.6492	12.1898	13.175
ENSRNOG00000004442	RGD1311756	chr6:124786097-124872277	+	protein_coding	5.23459	4.34872	1.69525	1.97529	3.30881	2.13431	2.04399	1.90411
ENSRNOG00000004448	Acss3	chr7:49047013-49250957	-	protein_coding	1.15018	1.45099	0.478195	0.449891	1.51401	0.312764	0.615213	0.586317
ENSRNOG00000004449	E2f6	chr6:42092467-42108702	+	protein_coding	45.7683	46.7413	45.1076	45.8467	52.9474	45.1035	47.8269	45.7189
ENSRNOG00000004457	RGD1560617	chr7:127964752-127965903	+	protein_coding	0.945073	0.725531	1.27673	0.868349	2.63418	1.15196	0.864235	1.35568
ENSRNOG00000004461	NEWGENE_6497122	chr10:13112212-13115294	-	protein_coding	1.48813	1.90185	0.805328	1.35625	2.42229	0.82135	1.10559	1.91412
ENSRNOG00000004464	Sel1l	chr6:115572649-115616859	-	protein_coding	24.1444	25.8501	25.9091	26.1316	24.7569	25.4623	23.0523	22.2885
ENSRNOG00000004466	Fam210b	chr3:170354141-170362513	+	protein_coding	14.4486	12.8363	8.14224	7.60226	11.6642	9.47682	8.5097	6.37245
ENSRNOG00000004471	Polr3h	chr7:123146249-123156558	-	protein_coding	14.533	13.7441	16.781	16.927	14.5741	14.0164	14.5495	14.4723
ENSRNOG00000004473	Ppargc1a	chr14:63095720-63187009	+	protein_coding	21.3224	24.7178	18.2285	17.6327	24.2994	16.7396	17.6758	17.1995
ENSRNOG00000004474	Klhdc2	chr6:91595823-91610799	+	protein_coding	59.8915	59.9768	52.5462	54.4737	63.9567	62.5352	59.1904	63.2899
ENSRNOG00000004476	Wif1	chr7:63094911-63165159	+	protein_coding	5.08658	4.58592	2.29569	2.80065	4.58452	4.16042	3.05523	2.57448
ENSRNOG00000004477	Ublcp1	chr10:30103613-30118873	-	protein_coding	27.1651	25.5344	23.0298	23.1313	23.8917	21.2517	21.2041	22.2916
ENSRNOG00000004479	Aurka	chr3:170364181-170378210	-	protein_coding	8.6236	4.90483	3.07013	2.76501	9.26019	4.15404	3.17188	3.66246
ENSRNOG00000004481	Adss	chr13:95913426-95943761	-	protein_coding	32.6541	33.006	33.2011	34.798	31.7041	32.7011	35.3898	32.2434
ENSRNOG00000004482	Ccdc88c	chr6:124905808-125027553	-	protein_coding	3.57018	2.48224	2.59684	2.30026	3.40165	2.3889	2.07957	2.4176
ENSRNOG00000004483	Ptprr	chr7:59039720-59325947	+	protein_coding	6.41622	6.4396	0.828967	0.931343	3.07996	0.31862	0.465568	0.72183
ENSRNOG00000004484	Commd5	chr7:118502676-118504097	+	protein_coding	10.7831	9.89533	8.07027	6.52889	7.55613	7.91363	5.80477	6.95533
ENSRNOG00000004487	Nek2	chr13:110511668-110522769	+	protein_coding	7.71877	4.72064	2.31033	1.87951	9.46774	3.94681	1.87248	2.34611
ENSRNOG00000004489	Adgre5	chr19:24855299-24875137	-	protein_coding	13.7485	14.0729	15.0027	13.5118	13.9677	16.6793	13.8449	14.3973
ENSRNOG00000004492	Mterf3	chr7:71273275-71293823	-	protein_coding	8.81114	8.12299	8.31444	8.88991	8.01002	8.28632	8.51599	9.44188
ENSRNOG00000004493	Tasp1	chr3:132888772-133131192	-	protein_coding	1.94156	1.1691	1.51875	1.73365	1.55412	1.1808	1.45992	1.2384
ENSRNOG00000004494	Lta4h	chr7:34288365-34320235	+	protein_coding	25.9245	25.5106	22.4365	25.0375	29.9486	37.2346	27.604	25.2858
ENSRNOG00000004496	Rock2	chr6:42180894-42289908	+	protein_coding	33.7268	39.4016	44.665	49.0105	43.2898	43.4982	54.7409	41.8443
ENSRNOG00000004500	Myc	chr7:102586313-102591240	+	protein_coding	5.99243	4.56802	9.13478	9.24175	6.05829	8.85633	10.3745	8.79153
ENSRNOG00000004503	L3hypdh	chr6:94824112-94834908	-	protein_coding	5.39235	4.39485	1.03131	0.932066	3.70777	1.01687	1.19068	1.38105
ENSRNOG00000004505	Nfic	chr7:11152038-11177664	+	protein_coding	47.2418	38.8321	34.5765	40.1014	50.2542	48.0417	38.8289	38.0533
ENSRNOG00000004509	Eapp	chr6:75567511-75589257	-	protein_coding	46.2649	43.069	46.5838	38.8355	33.7606	38.2623	43.6142	43.793
ENSRNOG00000004510	Slc35b1	chr10:83201311-83208605	+	protein_coding	68.8963	69.2805	84.2692	78.9289	67.8998	82.6617	80.1801	99.7992
ENSRNOG00000004512	Apool	chrX:83678339-83750549	+	protein_coding	40.5762	43.4092	44.9434	43.6012	37.8141	36.719	46.5968	53.9054
ENSRNOG00000004515	Pes1	chr14:84211600-84227978	+	protein_coding	33.9593	32.1773	35.2553	33.7498	33.1155	33.9087	36.1645	33.8177
ENSRNOG00000004516	Itgbl1	chr15:110114148-110378969	+	protein_coding	23.9663	24.6077	20.1581	19.4342	29.4082	25.0143	27.0988	24.9516
ENSRNOG00000004517	Igf1	chr7:28412198-28486609	+	protein_coding	6.0059	6.5324	6.9873	6.68844	4.51294	5.1832	5.80011	8.81221
ENSRNOG00000004518	Cacnb1	chr10:85954138-85974651	-	protein_coding	0.923465	0.751003	0.946798	1.12329	1.17158	1.31647	0.89355	1.0818
ENSRNOG00000004519	Atg2b	chr6:129449449-129509720	-	protein_coding	6.12539	6.61455	4.89854	5.01976	6.30283	5.44364	5.05496	4.02447
ENSRNOG00000004520	Wdr60	chr6:144069022-144123729	-	protein_coding	1.9392	1.68576	1.12748	1.47732	1.70977	0.980749	1.59013	1.12515
ENSRNOG00000004521	Prpf39	chr6:86785771-86810316	+	protein_coding	25.0831	21.8813	20.309	23.7152	17.4248	19.6976	20.5598	14.2305
ENSRNOG00000004524	Desi2	chr13:96111800-96154685	+	protein_coding	11.3608	13.1537	9.99494	10.276	11.78	10.5583	12.449	10.3087
ENSRNOG00000004526	Cox7a2l	chr6:6695827-6709783	-	protein_coding	178.576	177.598	126.987	130.411	144.176	123.742	135.708	130.3
ENSRNOG00000004531	Tceanc	chrX:29504349-29505425	+	protein_coding	5.35204	2.86645	1.6455	1.28587	1.63175	1.2119	1.57596	1.59709
ENSRNOG00000004532	Fam69b	chr3:4083864-4092289	+	protein_coding	2.10889	2.4424	1.55823	1.8582	2.24945	2.53436	1.43555	2.62741
ENSRNOG00000004537	Rxrg	chr13:85818427-85868552	+	protein_coding	23.0005	16.6976	2.26256	1.88922	7.20129	0.729605	2.88582	2.77345
ENSRNOG00000004538	Brd1	chr7:129676120-129724303	-	protein_coding	17.5738	15.6383	13.9855	15.5818	17.4848	14.7925	14.6459	14.3967
ENSRNOG00000004540	Clec3b	chr8:132241134-132246694	+	protein_coding	3.56174	2.83988	3.34676	3.21832	1.40721	2.89631	4.23749	2.50546
ENSRNOG00000004542	Ttc8	chr6:122920317-122974522	+	protein_coding	3.33239	3.492	2.37813	2.29268	2.63616	1.49256	1.86476	2.72891
ENSRNOG00000004544	Ube2e3	chr3:65815080-65871363	+	protein_coding	55.8146	55.4945	48.7485	52.8979	56.0075	47.7446	51.1544	51.9849
ENSRNOG00000004549	Dhx40	chr10:74080590-74119032	-	protein_coding	12.2931	13.451	11.6084	12.995	14.11	16.0599	13.1624	13.0773
ENSRNOG00000004553	Cox20	chr13:96219853-96224023	+	protein_coding	85.9192	92.6348	100.631	96.272	103.595	82.3148	103.506	108.097
ENSRNOG00000004554	Dcn	chr7:38742051-38782323	+	protein_coding	88.5189	92.6705	100.394	86.8547	65.3022	66.9939	100.22	79.3455
ENSRNOG00000004556	Dcaf5	chr6:103516586-103605256	-	protein_coding	17.102	15.3615	16.6367	18.1219	18.5857	20.4859	18.6245	17.7125
ENSRNOG00000004563	Sec24a	chr10:37139806-37215899	-	protein_coding	4.9469	5.01597	4.75007	5.9927	5.58416	5.80156	6.21237	4.28237
ENSRNOG00000004566	Arhgef15	chr10:55532077-55544429	-	protein_coding	2.2388	2.31879	1.816	1.42418	1.77446	1.84104	1.82498	1.14453
ENSRNOG00000004571	RGD1563680	chr3:107142762-107348650	+	protein_coding	3.51951	2.95266	1.02795	1.42073	2.1459	1.191	1.18955	1.12461
ENSRNOG00000004572	Zfp472	chr7:15242227-15250411	+	protein_coding	4.21936	4.0128	1.81428	2.08831	3.32575	2.12159	1.573	1.9432
ENSRNOG00000004574	Ofd1	chrX:29562165-29602925	+	protein_coding	7.20522	5.99104	4.60734	4.60088	5.85435	5.47645	4.48109	4.65709
ENSRNOG00000004577	Fez2	chr6:963907-1004001	-	protein_coding	21.2246	24.7896	34.2781	32.3886	36.6933	42.6399	30.9914	38.2376
ENSRNOG00000004578	Cthrc1	chr7:77966722-77977004	+	protein_coding	13.1784	15.4636	13.3688	13.8909	13.3111	9.34868	14.0249	10.6842
ENSRNOG00000004581	Zdhhc9	chrX:135005123-135041027	-	protein_coding	9.66012	10.0748	13.2106	12.9175	13.1724	15.3586	14.1282	13.3654
ENSRNOG00000004583	Mb	chr7:118101634-118108864	-	protein_coding	1863.9	1754.09	732.14	794.829	1549.17	641.302	823.642	742.268
ENSRNOG00000004585	Tmtc2	chr7:47181981-47586137	-	protein_coding	2.2363	2.70416	2.07991	2.6062	2.75642	2.23794	3.02227	2.07298
ENSRNOG00000004588	Zbed4	chr7:129749714-129787093	+	protein_coding	3.229	3.65608	4.55153	4.98012	5.17718	5.03594	4.40471	4.0904
ENSRNOG00000004589	Galnt16	chr6:104068547-104250174	+	protein_coding	3.39625	3.82471	3.48223	3.72821	2.70394	3.47684	4.59806	2.99486
ENSRNOG00000004591	Alg12	chr7:129798663-129812388	-	protein_coding	8.04073	6.15433	6.42815	6.97419	4.2533	6.01407	4.68569	6.8701
ENSRNOG00000004595	Pou6f1	chr7:142204036-142210738	-	protein_coding	2.08342	1.56117	1.3654	1.90839	2.27206	1.59571	1.79722	0.873675
ENSRNOG00000004598	Tsen54	chr10:104359342-104366926	+	protein_coding	10.4411	8.761	7.39303	8.18747	11.5133	10.0767	6.12174	9.79558
ENSRNOG00000004602	Rnf145	chr10:30169257-30207498	+	protein_coding	18.0403	21.503	21.1775	23.2063	22.96	22.9308	20.8032	22.6301
ENSRNOG00000004603	Srgap1	chr7:63973279-64251110	-	protein_coding	1.15153	1.17383	0.709549	0.675084	1.10768	0.58442	0.955445	0.511574
ENSRNOG00000004604	Slc38a10	chr10:109284957-109333899	-	protein_coding	24.3374	26.3929	22.4982	23.1821	24.2372	19.7515	21.689	18.7549
ENSRNOG00000004606	Meis1	chr14:103181281-103321270	-	protein_coding	14.7474	10.234	6.35635	6.64639	7.96311	6.23537	5.005	5.90999
ENSRNOG00000004608	Pam16	chr10:11146359-11153936	+	protein_coding	66.2057	78.9324	71.2211	69.2194	55.2089	56.8634	73.0217	75.1173
ENSRNOG00000004610	Lum	chr7:38819771-38826862	+	protein_coding	46.7366	47.2912	48.2947	43.5084	36.9885	37.7335	55.4092	42.6094
ENSRNOG00000004612	Ppp1cb	chr6:23549317-23581052	-	protein_coding	180.073	186.276	214.876	215.852	210.578	254.885	223.13	249.234
ENSRNOG00000004613	Gpm6b	chrX:29607075-29648403	-	protein_coding	5.42289	7.60697	5.0325	5.5447	4.50302	3.63282	5.55094	3.92864
ENSRNOG00000004616	Npm1	chr10:18080950-18090950	-	protein_coding	293.709	303.554	313.078	298.969	262.362	311.404	311.58	330.859
ENSRNOG00000004621	Rtn4	chr14:114126943-114174458	+	protein_coding	100.293	103.838	148.803	159.149	137.49	180.274	149.737	158.847
ENSRNOG00000004624	Rnd3	chr3:36642587-36660758	-	protein_coding	31.0874	38.1671	57.028	59.4904	49.3021	80.8699	52.6655	64.778
ENSRNOG00000004628	Dazap2	chr7:142239035-142243241	+	protein_coding	104.265	110.13	89.9389	96.0839	90.1069	83.8998	107.636	88.1311
ENSRNOG00000004629	Fkbp3	chr6:86810809-86822094	-	protein_coding	165.691	171.652	142.033	146.653	149.984	120.204	147.797	165.34
ENSRNOG00000004637	Fbxo7	chr7:23815245-23843634	-	protein_coding	23.9253	24.0503	18.1948	19.2854	18.0925	14.9052	18.119	16.0632
ENSRNOG00000004639	Traf6	chr3:91252829-91271607	+	protein_coding	4.37792	4.55875	4.31012	4.42123	5.20816	4.65608	4.94291	3.30515
ENSRNOG00000004640	Mtfp1	chr14:84330218-84334066	-	protein_coding	9.72811	10.4853	5.02745	5.52186	13.7196	9.12014	8.27852	11.5158
ENSRNOG00000004649	Il1b	chr3:121876263-121882726	-	protein_coding	1.73694	1.34193	1.8193	2.10836	0.82208	1.41981	1.86087	1.1494
ENSRNOG00000004650	Begain	chr6:132936970-132972511	-	protein_coding	0.592952	0.538965	0.583104	0.621755	0.455475	0.233938	0.465682	0.564099
ENSRNOG00000004657	Sec23a	chr6:80060916-80107236	-	protein_coding	12.6585	13.0879	11.5864	11.1819	12.8511	12.967	13.005	10.4017
ENSRNOG00000004659	Creld2	chr7:129812789-129819634	+	protein_coding	24.9714	17.5546	29.4701	25.4387	19.3621	27.4331	19.2848	31.8007
ENSRNOG00000004660	Fzd6	chr7:77899322-77931029	+	protein_coding	10.4868	12.8443	11.3076	12.2858	14.204	14.491	13.2303	13.2241
ENSRNOG00000004662	RGD1560687	chr7:15385868-15386419	+	protein_coding	2.63862	2.86491	2.48618	2.37147	3.05096	2.16375	2.52245	2.40527
ENSRNOG00000004666	Prr5l	chr3:91291875-91370167	-	protein_coding	1.99939	2.1372	1.70599	1.33985	1.54406	1.49346	1.39675	1.85434
ENSRNOG00000004667	Gen1	chr6:36910675-36940868	-	protein_coding	1.03311	0.457867	0.33598	0.420699	0.805774	0.577073	0.218138	0.371847
ENSRNOG00000004668	Slc25a35	chr10:55555089-55559082	+	protein_coding	1.55449	1.39457	0.710017	0.930321	1.06124	0.627563	0.980897	0.616072
ENSRNOG00000004670	Ddx56	chr14:86376808-86387608	-	protein_coding	11.0026	10.7766	12.2983	12.0492	13.472	14.1591	12.1155	13.0264
ENSRNOG00000004673	Rbm43	chr3:37434620-37445907	-	protein_coding	3.872	3.7133	3.26589	2.28693	2.3208	1.24068	1.52486	1.09766
ENSRNOG00000004677	Zeb2	chr3:29862473-29996865	-	protein_coding	8.04703	8.06712	8.78795	9.70827	8.03457	9.52394	9.46716	7.863
ENSRNOG00000004679	Fign	chr3:49992397-50120392	-	protein_coding	3.331	4.63168	2.41403	2.20114	2.90079	1.73835	2.91117	2.21149
ENSRNOG00000004681	Eny2	chr7:83348694-83357492	+	protein_coding	28.762	30.2937	37.5142	36.0432	26.5646	32.6729	33.3383	37.2377
ENSRNOG00000004682	Parpbp	chr7:28654707-28715224	-	protein_coding	1.65205	0.700565	0.434403	0.340855	1.50409	0.499592	0.417613	0.585101
ENSRNOG00000004685	Mta3	chr6:6908684-7031828	+	protein_coding	10.0129	10.8577	6.83065	7.91184	11.2869	8.30603	8.42543	7.59219
ENSRNOG00000004686	Spop	chr10:83231238-83311592	+	protein_coding	47.9519	43.6402	36.4558	35.3336	38.4288	30.1603	31.5615	32.3921
ENSRNOG00000004687	Thbd	chr3:142748674-142752325	-	protein_coding	3.82076	3.31394	1.83243	1.91894	2.34653	1.93446	2.35244	1.62562
ENSRNOG00000004688	Rbfox2	chr7:118156946-118396728	-	protein_coding	15.6698	15.9149	19.8106	20.273	17.9836	22.6841	19.2458	15.1571
ENSRNOG00000004693	Pbx1	chr13:86390741-86451002	-	protein_coding	31.3881	29.9818	31.5046	33.162	34.6021	47.4003	32.5295	32.4239
ENSRNOG00000004696	Arhgap5	chr6:73345392-73405880	+	protein_coding	20.1088	19.3872	17.5328	19.89	19.0669	18.7585	21.8367	17.8958
ENSRNOG00000004697	Baalc	chr7:77763512-77837453	+	protein_coding	6.3729	6.17764	3.44671	2.90344	4.82893	3.03002	1.97955	3.57295
ENSRNOG00000004698	Cd244	chr13:89975267-89995974	+	protein_coding	0.481631	0.374733	0.662703	0.771576	0.53931	0.495007	0.411809	1.05494
ENSRNOG00000004699	Fibin	chr3:101545208-101547478	-	protein_coding	23.473	29.9177	42.6284	39.811	28.6562	32.9095	33.2181	32.4765
ENSRNOG00000004700	Nxt1	chr3:142993658-142996578	+	protein_coding	17.7804	19.6996	22.5407	22.6275	17.505	23.8023	18.6745	25.1855
ENSRNOG00000004708	Aard	chr7:91588458-91593297	+	protein_coding	1.78088	1.29617	1.71098	2.30757	1.08172	1.68758	1.89288	1.80637
ENSRNOG00000004709	Foxn3	chr6:123187726-123577695	-	protein_coding	16.2897	18.9321	10.8708	12.437	14.6791	12.8268	11.7337	8.34074
ENSRNOG00000004710	Rbks	chr6:26051396-26128906	+	protein_coding	3.94859	4.29984	1.91889	1.86245	3.08411	2.25134	3.50507	2.85755
ENSRNOG00000004711	Mta1	chr6:137924293-137950075	+	protein_coding	44.981	41.1816	37.6003	37.5337	40.5077	38.6188	35.0357	30.5903
ENSRNOG00000004720	Kcnj2	chr10:99437436-99439114	+	protein_coding	22.2118	30.9584	14.7355	15.4092	27.721	15.7772	19.8609	13.7491
ENSRNOG00000004723	Fcf1	chr6:108796182-108808048	+	protein_coding	64.631	67.1321	75.9468	70.0166	68.8956	56.9437	69.6441	73.8438
ENSRNOG00000004726	Mapkapk2	chr13:47785161-47831110	-	protein_coding	98.8839	98.5091	98.7861	104.867	102.594	104.682	101.428	104.317
ENSRNOG00000004727	Nup37	chr7:28701690-28743326	+	protein_coding	7.26149	5.8821	4.78311	3.59596	4.38332	3.42953	3.69542	4.60888
ENSRNOG00000004730	Meis2	chr3:107559997-107760589	-	protein_coding	33.3698	27.8574	27.1996	27.1051	25.1719	30.6397	22.8674	27.5547
ENSRNOG00000004733	Wdr25	chr6:132805794-132932242	+	protein_coding	2.19856	2.21286	1.65282	1.84654	2.02436	2.02047	1.52307	1.58772
ENSRNOG00000004735	Gzf1	chr3:143003796-143015904	+	protein_coding	10.3801	10.4749	8.75401	9.03787	10.2717	9.64285	8.67611	7.70046
ENSRNOG00000004736	Ralgps2	chr13:74422944-74564184	-	protein_coding	3.83725	3.65746	2.16713	2.68145	3.45763	2.15341	1.87486	1.57639
ENSRNOG00000004737	Cd48	chr13:90116843-90140371	+	protein_coding	28.3771	31.6634	33.9617	35.2184	24.1329	25.3077	37.3111	30.3781
ENSRNOG00000004740	Mmadhc	chr3:35783623-35801614	-	protein_coding	42.7582	44.2714	42.6301	41.9707	46.2027	45.3253	46.026	48.9334
ENSRNOG00000004741	Rpl19	chr10:85978691-85981979	+	protein_coding	822.975	901.066	972.8	904.901	800.618	844.479	978.454	1052.05
ENSRNOG00000004742	Chp1	chr3:111354506-111389989	+	protein_coding	35.7814	36.8318	36.8313	37.0757	43.1491	41.5702	39.4955	39.5987
ENSRNOG00000004744	Fam84b	chr7:101139376-101140308	-	protein_coding	1.26535	1.12156	0.900022	1.66773	1.51226	2.26734	1.52731	2.12984
ENSRNOG00000004749	Slc30a1	chr13:110677810-110681683	+	protein_coding	6.34745	5.71263	4.60401	5.23845	3.97596	1.82552	6.28919	3.53285
ENSRNOG00000004751	Jkamp	chr6:94835845-94849784	+	protein_coding	22.6616	25.5809	24.006	20.9912	23.9206	23.0975	23.5447	21.7107
ENSRNOG00000004753	Napb	chr3:143020454-143063983	-	protein_coding	1.81225	1.38898	0.877656	0.913907	1.39777	0.919231	0.6213	0.859944
ENSRNOG00000004755	Commd9	chr3:91463660-91478097	+	protein_coding	56.0915	59.5091	38.9261	38.1262	45.6817	31.7674	42.1193	34.9495
ENSRNOG00000004757	Tmem158	chr8:132344710-132345708	-	protein_coding	2.18643	1.65779	1.95721	1.01706	1.14486	1.27365	1.91267	1.18836
ENSRNOG00000004760	Lars2	chr8:132441285-132536369	+	protein_coding	9.54336	8.52193	5.59181	5.89947	8.14881	6.44747	5.28155	5.06883
ENSRNOG00000004763	Sirpa	chr3:122114108-122152477	+	protein_coding	13.2262	11.2239	10.3656	11.2279	12.3452	10.3762	10.3131	10.5339
ENSRNOG00000004766	Glis2	chr10:11154658-11174861	-	protein_coding	22.243	20.9858	20.5073	21.0055	24.8237	19.0224	18.9412	15.8428
ENSRNOG00000004772	Cytip	chr3:44150992-44177689	-	protein_coding	4.92839	4.72658	5.02627	5.74353	8.61546	9.65001	6.98996	7.4798
ENSRNOG00000004773	Yaf2	chr7:134505737-134560713	-	protein_coding	22.1243	21.7392	25.5416	25.9185	24.7629	25.0244	26.0581	24.4244
ENSRNOG00000004775	Cstf1	chr3:170380719-170392160	+	protein_coding	15.4098	13.3367	11.4658	11.3135	13.7134	12.2236	9.99485	10.27
ENSRNOG00000004776	Ftsj1	chrX:14994016-15002074	+	protein_coding	10.2732	8.80033	7.64029	8.78448	6.19415	6.80369	7.1041	7.61601
ENSRNOG00000004777	Esf1	chr3:133178561-133232322	-	protein_coding	23.6591	24.7338	30.4726	29.5054	25.6636	30.0938	32.4548	30.0767
ENSRNOG00000004781	Crmp1	chr14:78266931-78308933	-	protein_coding	2.42139	2.36787	1.83369	1.92744	2.7461	2.00793	2.54442	1.69647
ENSRNOG00000004783	Fam171b	chr3:71210301-71262615	+	protein_coding	1.69709	1.74268	1.18936	1.3193	1.76453	1.27848	1.20986	0.903769
ENSRNOG00000004784	Ndufaf5	chr3:133232432-133261973	+	protein_coding	21.4774	20.6583	23.1068	22.9451	22.5042	30.108	24.5172	31.948
ENSRNOG00000004787	AABR07053185.1	chr3:95838262-95954983	-	protein_coding	3.17104	3.42585	3.59489	2.91289	4.04284	3.80114	2.88614	3.32745
ENSRNOG00000004789	Diexf	chr13:111828043-111849653	-	protein_coding	11.1145	9.48592	11.1874	13.07	10.2424	12.8709	12.8085	11.2982
ENSRNOG00000004791	Arf6	chr6:91697109-91698255	+	protein_coding	56.6282	56.1482	57.2529	63.6273	66.5281	56.6243	64.0934	58.5926
ENSRNOG00000004793	Ncln	chr7:11081536-11091584	+	protein_coding	25.663	28.912	26.741	27.7533	28.0008	25.7584	25.6175	25.5267
ENSRNOG00000004794	Rtn1	chr6:94951020-95061174	-	protein_coding	2.01491	2.16235	1.49073	1.53664	2.0346	1.33897	1.96467	1.30005
ENSRNOG00000004805	Stac2	chr10:85988367-86004209	-	protein_coding	0.930581	0.985688	0.959976	0.841754	0.797657	1.28336	0.856156	0.914694
ENSRNOG00000004806	Strn	chr6:1237758-1319541	-	protein_coding	19.7765	17.7642	15.8728	18.6653	22.9365	29.4891	18.1064	15.4996
ENSRNOG00000004807	Arf2	chr10:92018562-92040333	+	protein_coding	15.4129	18.0977	20.4683	19.8946	19.6278	20.8435	21.6963	24.1796
ENSRNOG00000004810	Plcb1	chr3:128155069-128419545	+	protein_coding	0.507648	0.632329	0.532922	0.447282	0.65949	1.07477	0.606388	0.486458
ENSRNOG00000004812	Sema6d	chr3:116899878-116958050	+	protein_coding	10.6572	7.78257	3.88052	4.08604	4.30515	3.66982	2.59725	3.705
ENSRNOG00000004813	Rtcb	chr7:23913830-23933191	+	protein_coding	54.589	56.1105	61.9481	58.7602	59.0778	60.4325	59.3431	61.8337
ENSRNOG00000004814	Elob	chr10:13163036-13168217	-	protein_coding	183.718	191.623	234.646	215.686	181.107	208.702	237.253	253.838
ENSRNOG00000004819	Porcn	chrX:15035569-15048440	+	protein_coding	4.76645	5.77677	5.15155	5.03686	5.00736	3.68801	5.20592	3.86425
ENSRNOG00000004820	Sar1b	chr10:37215937-37245658	+	protein_coding	58.6603	61.1121	64.4377	64.0089	60.4672	59.6837	69.1238	73.9433
ENSRNOG00000004821	Sntb1	chr7:95397113-95669809	-	protein_coding	3.33301	4.04234	4.81505	5.10084	5.01753	6.23109	5.96516	4.37162
ENSRNOG00000004823	Dock4	chr6:60566196-60782556	+	protein_coding	1.56832	1.76241	2.03037	2.59564	2.83846	3.81829	2.31458	2.24049
ENSRNOG00000004826	Sos2	chr6:91883425-92007957	-	protein_coding	9.14395	9.458	7.85187	8.27441	9.53221	8.46632	7.80147	7.13003
ENSRNOG00000004827	Papola	chr6:129609074-129661531	+	protein_coding	45.7718	45.1652	40.3852	42.3412	47.0742	49.6493	43.8577	41.688
ENSRNOG00000004829	Immp1l	chr3:95959703-96024836	+	protein_coding	8.78153	9.35519	8.90726	9.45173	7.28705	8.38222	10.1276	9.34941
ENSRNOG00000004831	Arid2	chr7:137680530-137795655	+	protein_coding	9.25066	7.83353	5.70714	7.04457	8.94626	6.33732	6.94179	4.89661
ENSRNOG00000004834	Llgl2	chr10:104368247-104403724	+	protein_coding	11.1084	9.97491	8.14317	7.55375	12.1324	8.98041	5.88399	7.39444
ENSRNOG00000004837	Limd1	chr8:132553218-132598812	+	protein_coding	23.9614	19.7714	13.7609	13.4331	18.569	13.3088	12.5816	11.3592
ENSRNOG00000004841	Akap6	chr6:73553210-73990534	+	protein_coding	22.4831	22.6967	14.9727	18.3909	25.8116	19.0169	20.5897	15.8378
ENSRNOG00000004842	Dnajc24	chr3:96025396-96065711	-	protein_coding	5.63636	3.6196	3.32885	5.45761	3.57497	2.71568	5.36468	3.17067
ENSRNOG00000004843	Pole3	chr7:118816218-118816655	-	protein_coding	12.4643	11.5403	10.3875	11.9206	14.3502	12.206	12.9416	11.7268
ENSRNOG00000004844	Med30	chr7:92234597-92256100	+	protein_coding	20.5421	23.1407	17.7259	18.7572	21.5107	16.54	17.4477	15.4076
ENSRNOG00000004846	Atp6v1c1	chr7:77678968-77716408	+	protein_coding	52.0263	53.5025	50.5304	50.4245	47.9003	45.8817	50.5896	43.7688
ENSRNOG00000004854	Has2	chr7:96438046-96464049	-	protein_coding	0.757866	1.07973	1.30123	1.19026	0.923886	1.05921	1.37251	1.13783
ENSRNOG00000004857	L2hgdh	chr6:92016622-92057816	-	protein_coding	3.2725	2.9232	1.92399	1.88191	3.20219	2.26198	1.48337	1.84298
ENSRNOG00000004860	Myh9	chr7:118741110-118792625	-	protein_coding	38.18	47.4408	55.2666	59.3304	48.2057	60.3855	53.773	46.9051
ENSRNOG00000004861	Itga4	chr3:66193059-66263960	+	protein_coding	3.17119	4.67787	5.87203	6.45491	4.90545	5.179	5.83074	3.96123
ENSRNOG00000004863	Mpped2	chr3:97721668-97896422	+	protein_coding	13.4588	11.232	7.54147	6.63605	10.609	6.46365	5.59407	7.51372
ENSRNOG00000004864	Prpf40a	chr3:38682146-38741113	-	protein_coding	25.5748	25.1267	28.0493	27.8055	30.4048	31.58	29.1217	27.2246
ENSRNOG00000004870	Dyrk3	chr13:47906231-47916877	-	protein_coding	1.47753	2.06681	0.928522	0.96712	2.4233	1.08647	1.00166	1.03074
ENSRNOG00000004873	Prkch	chr6:96479430-96676225	+	protein_coding	1.67523	1.74892	1.86322	1.48854	1.46001	1.29416	2.13855	1.3092
ENSRNOG00000004874	Flrt3	chr3:134683065-134696654	-	protein_coding	2.28285	1.20488	0.745068	0.836852	0.960621	0.6323	0.646377	0.997177
ENSRNOG00000004882	Capn6	chrX:115049154-115073890	-	protein_coding	3.59443	3.48449	2.22825	2.2517	1.44099	1.38892	1.9478	1.33651
ENSRNOG00000004883	Erh	chr6:104280408-104290579	-	protein_coding	101.438	124.82	124.874	128.799	113.616	119.75	128.925	139.454
ENSRNOG00000004888	Spred2	chr14:104191517-104290456	+	protein_coding	5.02566	7.32825	6.64943	5.61529	8.94781	7.00223	5.46771	4.67488
ENSRNOG00000004889	Vangl2	chr13:90380632-90405591	-	protein_coding	1.78875	1.46438	0.811267	0.772039	1.1123	1.0014	0.790212	0.892391
ENSRNOG00000004891	Arl14ep	chr3:97983686-97993684	-	protein_coding	41.3535	36.9052	23.8588	21.4966	22.8769	19.753	19.9929	17.7746
ENSRNOG00000004893	Atp5s	chr6:92057807-92076021	+	protein_coding	6.3828	5.14641	3.23817	3.53255	4.94172	3.74305	4.193	4.12242
ENSRNOG00000004899	Kcns3	chr6:36764044-36819821	-	protein_coding	0.705562	0.664707	0.4974	0.535107	0.40776	0.503756	0.736881	0.451422
ENSRNOG00000004901	Slc4a1ap	chr6:26214335-26241337	-	protein_coding	15.8534	13.4943	10.1216	10.0623	12.7092	9.52839	10.4656	9.12296
ENSRNOG00000004903	Ebp	chrX:15049462-15055781	+	protein_coding	9.20834	10.513	8.06949	8.12494	8.94536	6.66958	8.24982	5.76763
ENSRNOG00000004904	Pa2g4	chr7:2979588-2987055	-	protein_coding	88.8787	87.9049	117.186	110.787	97.7209	123.412	107.98	124.113
ENSRNOG00000004908	Smc6	chr6:36941233-36995138	+	protein_coding	21.1352	20.4269	17.8549	18.8466	22.0022	17.2652	19.8751	16.0921
ENSRNOG00000004909	Cnot2	chr7:59527124-59587385	-	protein_coding	31.5381	28.8057	24.3049	24.6903	26.5035	26.6107	27.4448	23.5596
ENSRNOG00000004910	Eif2d	chr13:47935163-47954090	+	protein_coding	22.1988	24.9167	18.8867	18.466	22.3986	17.766	19.9571	18.4958
ENSRNOG00000004912	Itgav	chr3:71114100-71202411	+	protein_coding	23.8955	27.9304	35.2858	37.6422	36.1151	44.5962	36.8323	32.688
ENSRNOG00000004917	Rasal2	chr13:74771522-75059326	-	protein_coding	7.66894	6.95937	6.24752	7.60401	9.67382	9.4969	10.49	6.53174
ENSRNOG00000004918	Kcna4	chr3:98297554-98300680	+	protein_coding	5.87683	12.8204	7.4307	6.31271	8.75925	4.40072	7.76223	5.24823
ENSRNOG00000004921	Nusap1	chr3:111422267-111452971	+	protein_coding	7.48441	4.05855	2.02419	2.05861	6.64284	3.3186	1.96389	2.53095
ENSRNOG00000004923	Map4k5	chr6:92136992-92229260	-	protein_coding	13.326	14.1949	12.9402	13.556	14.0393	15.9066	15.1853	12.0076
ENSRNOG00000004925	Ppp1r12a	chr7:51404919-51515373	-	protein_coding	55.8917	57.7625	77.4672	85.8855	64.8213	77.3735	93.3111	67.1618
ENSRNOG00000004926	Mettl15	chr3:100183405-100364400	-	protein_coding	1.31481	1.29995	0.71011	0.470572	0.932256	0.52582	0.5201	0.483847
ENSRNOG00000004927	Supt7l	chr6:26241672-26251809	+	protein_coding	10.4874	8.0395	7.52032	7.09732	6.70765	6.72846	7.26302	7.01155
ENSRNOG00000004936	Sdc2	chr7:71572941-71686044	+	protein_coding	50.2093	65.667	71.9448	73.5712	50.543	51.7293	79.5621	62.9077
ENSRNOG00000004940	Rnf215	chr14:84368476-84374879	+	protein_coding	7.12713	6.1149	6.31921	6.53026	5.29548	5.60605	6.05193	4.45552
ENSRNOG00000004941	Gpn1	chr6:26242925-26272808	-	protein_coding	11.8677	11.1263	12.898	12.4262	11.8861	14.687	13.1369	13.4907
ENSRNOG00000004947	Zfp871	chr7:15024693-15027933	-	protein_coding	2.48793	2.67753	1.81319	1.68052	2.3855	2.38138	2.33144	1.81131
ENSRNOG00000004950	Ubxn2a	chr6:28973025-28994519	-	protein_coding	15.3098	17.9334	17.7883	15.8935	18.5425	19.344	19.9963	16.6951
ENSRNOG00000004951	Kif16b	chr3:136657480-136936674	-	protein_coding	5.65684	5.54686	3.29448	3.50319	4.4272	2.92056	3.57947	2.85767
ENSRNOG00000004956	Jade2	chr10:37270183-37311625	-	protein_coding	4.72221	3.4359	1.61949	1.68695	2.61215	1.43993	1.67999	1.44154
ENSRNOG00000004959	Actr2	chr14:104340434-104375649	-	protein_coding	55.0254	63.8163	72.9989	70.9218	58.8461	67.8447	74.725	56.7972
ENSRNOG00000004962	Prdm4	chr7:23960378-23985525	+	protein_coding	14.496	12.421	9.01693	10.7342	13.4875	10.6339	10.4954	8.62111
ENSRNOG00000004967	Snrpb2	chr3:137137980-137147575	+	protein_coding	58.2572	60.8047	61.0387	60.1594	45.2796	51.1128	61.7675	57.9605
ENSRNOG00000004968	Ncapg2	chr6:144291974-144363947	+	protein_coding	4.10166	3.42836	3.02839	3.69767	5.18605	4.50511	3.63003	2.86485
ENSRNOG00000004971	Txlng	chrX:33599671-33646444	+	protein_coding	3.96582	2.95197	2.80748	3.27705	2.96294	3.32236	3.60999	1.84265
ENSRNOG00000004972	Upp1	chr14:89314176-89334276	+	protein_coding	42.7314	45.7371	24.2917	21.1359	24.8598	12.6733	20.736	18.1296
ENSRNOG00000004973	Ppp2r5c	chr6:134804141-134939358	+	protein_coding	63.57	65.1557	48.8691	51.987	60.2185	52.6271	53.5936	46.3072
ENSRNOG00000004978	Prkacb	chr2:252605307-252691886	-	protein_coding	30.433	34.1576	31.9553	34.0336	35.9283	39.5922	35.4372	28.3736
ENSRNOG00000004980	Rangrf	chr10:55559041-55560422	-	protein_coding	24.8649	27.97	28.1533	23.4232	24.8334	24.3526	25.1546	32.8245
ENSRNOG00000004992	Rab1a	chr14:104475082-104501020	+	protein_coding	108.447	122.173	126.56	122.795	100.853	111.809	133.97	121.329
ENSRNOG00000004996	Zcrb1	chr7:134588903-134602239	-	protein_coding	38.187	44.0602	48.1227	43.2608	44.7962	39.5907	45.1413	43.5885
ENSRNOG00000005006	Ndufaf1	chr3:111458572-111469518	-	protein_coding	15.6161	15.2543	10.4228	11.1196	15.2949	12.839	11.6423	12.7786
ENSRNOG00000005009	Zfp3	chr10:57386228-57394471	+	protein_coding	8.70222	7.09743	6.91597	5.27904	6.60056	5.33481	5.53381	6.9467
ENSRNOG00000005012	Utp14a	chrX:135092040-135117455	+	protein_coding	12.1061	11.5003	14.1615	15.9166	14.6952	16.3352	14.2776	14.0201
ENSRNOG00000005015	Rabep1	chr10:57462447-57579898	+	protein_coding	27.477	24.799	25.9195	25.9635	28.5009	27.49	28.3242	23.7744
ENSRNOG00000005016	Tmed4	chr14:86390338-86395135	-	protein_coding	26.8083	26.5898	17.3991	18.8526	22.9638	15.1619	17.9741	15.8708
ENSRNOG00000005017	RGD1566369	chr17:88139962-88140588	-	protein_coding	6.82753	7.14138	7.65774	8.17136	5.16683	6.4264	6.26682	10.2221
ENSRNOG00000005021	Orc4	chr3:33037034-33075685	-	protein_coding	12.4578	13.8256	11.3931	13.2885	11.2274	11.8836	13.1734	12.4048
ENSRNOG00000005024	Cdkn2aipnl	chr10:37422647-37432081	+	protein_coding	24.9643	25.2449	17.2994	18.5437	19.2053	15.6621	16.6795	17.1427
ENSRNOG00000005031	Surf6	chr3:5441409-5452156	-	protein_coding	16.7878	15.1409	16.3606	15.6372	13.397	15.2712	14.5932	14.5368
ENSRNOG00000005033	Acvr1	chr3:44432471-44522930	-	protein_coding	19.7475	19.1957	15.9949	18.7699	18.231	18.5475	12.9223	16.9196
ENSRNOG00000005034	Arhgef25	chr7:70469312-70476340	-	protein_coding	13.7491	18.4154	16.1706	16.3397	15.5759	14.2813	15.4619	13.2524
ENSRNOG00000005037	Kif18a	chr3:100366168-100427030	+	protein_coding	1.93769	1.36129	0.921973	1.25387	2.61486	2.22031	0.772482	1.35461
ENSRNOG00000005038	Ube2t	chr13:51795867-51801163	+	protein_coding	12.4	6.4852	2.68014	2.64171	11.9961	3.53146	2.71501	3.47404
ENSRNOG00000005039	Tfpi	chr3:71852744-71893618	-	protein_coding	46.2344	47.9342	36.0598	37.0767	45.1923	33.774	40.394	34.6939
ENSRNOG00000005041	Crip2	chr6:137953545-137958490	+	protein_coding	878.388	903.291	1003.08	952.817	791.382	820.991	1021.93	976.776
ENSRNOG00000005042	Ranbp17	chr10:18139766-18443964	-	protein_coding	0.578446	0.732185	0.717471	0.478986	0.833908	0.669896	0.341731	0.324057
ENSRNOG00000005043	Cpeb2	chr14:72331705-72380330	-	protein_coding	2.72178	2.996	2.27674	1.96325	2.63742	2.58082	2.2896	1.2377
ENSRNOG00000005045	Ppp2r5e	chr6:98417974-98566966	-	protein_coding	12.1158	10.7944	8.89531	9.38792	10.2915	10.2672	10.6433	9.00601
ENSRNOG00000005046	Tspan13	chr6:55497658-55524436	-	protein_coding	31.3866	30.4037	24.2317	24.0206	29.938	25.7899	25.9851	26.5776
ENSRNOG00000005052	Slc39a9	chr6:104291071-104329872	+	protein_coding	14.9259	15.8018	13.2092	14.9743	15.6359	14.2332	16.8515	13.7249
ENSRNOG00000005053	Egln3	chr6:75050329-75075795	-	protein_coding	43.386	47.2276	55.5864	56.0622	75.5464	74.8693	66.8288	65.9374
ENSRNOG00000005058	Lpcat4	chr3:103726238-103733354	+	protein_coding	5.96659	6.49294	4.91559	5.07273	7.12249	6.29807	5.35396	6.11757
ENSRNOG00000005059	Med22	chr3:4861753-4866833	-	protein_coding	7.93477	7.8062	7.09689	6.59816	7.65779	6.89735	6.54115	6.59319
ENSRNOG00000005061	Dlst	chr6:108936664-108959803	+	protein_coding	131.155	121.04	116.502	116.995	144.145	121.594	121.054	124.157
ENSRNOG00000005062	AABR07051190.1	chr3:260653-262124	+	protein_coding	2.48449	1.78744	1.97506	1.87178	2.8582	1.9744	2.04166	2.06761
ENSRNOG00000005063	Atl1	chr6:92229686-92370421	+	protein_coding	1.06227	1.03481	1.0087	0.806733	0.668506	0.430123	0.619224	0.692942
ENSRNOG00000005064	LOC103694902	chr10:37441284-37455022	-	protein_coding	55.1754	57.5342	44.0991	45.6392	46.4872	39.6944	52.3333	41.8626
ENSRNOG00000005067	Zfp36l2	chr6:7417425-7421456	-	protein_coding	10.5415	10.4011	9.96078	11.0768	9.04856	9.36668	11.6738	8.2434
ENSRNOG00000005070	Spopl	chr3:401429-471634	-	protein_coding	9.37724	9.05351	7.64459	8.08574	8.99899	9.22559	7.63077	6.41353
ENSRNOG00000005074	Arl6ip6	chr3:38742072-38768008	+	protein_coding	17.9157	19.6346	17.523	17.7162	15.9629	15.1377	18.7895	19.4692
ENSRNOG00000005076	Bcorl1	chrX:135187468-135233839	+	protein_coding	3.73467	3.28867	2.27745	2.75221	2.9737	2.44582	2.47281	2.1477
ENSRNOG00000005081	Fbxl20	chr10:86043235-86098694	-	protein_coding	9.42854	10.3679	6.86006	5.85196	9.73515	6.1752	6.68995	4.26677
ENSRNOG00000005082	Irf6	chr13:111870121-111889328	+	protein_coding	2.3684	2.97864	3.12388	3.08201	4.11369	6.67711	3.2487	3.43836
ENSRNOG00000005083	Rtfdc1	chr3:170443855-170473456	+	protein_coding	49.1091	49.9413	38.3444	41.1029	42.5051	35.193	43.0793	39.144
ENSRNOG00000005087	Cebpz	chr6:1516804-1534488	-	protein_coding	16.6218	16.4818	19.4344	18.1669	17.7146	19.3332	20.3062	18.6527
ENSRNOG00000005093	Lgr6	chr13:51815215-51930972	-	protein_coding	1.46861	1.1669	0.182274	0.180519	1.04625	0.208888	0.14211	0.082747
ENSRNOG00000005094	C1qtnf7	chr14:72011461-72122158	-	protein_coding	2.41682	3.77191	2.4693	2.63647	1.17395	1.96322	2.50331	1.33848
ENSRNOG00000005096	Bzw2	chr6:55586346-55647665	-	protein_coding	173.134	190.829	102.871	107.229	153.75	104.908	123.664	125.533
ENSRNOG00000005099	Top3a	chr10:46981958-47018537	-	protein_coding	7.49322	5.62226	2.78794	3.40913	5.73041	3.57624	2.33795	2.63996
ENSRNOG00000005101	Mia2	chr6:80218880-80286546	+	protein_coding	27.5969	25.6318	17.6985	17.7822	20.4566	16.6215	15.907	15.236
ENSRNOG00000005102	Washc3	chr7:28762417-28809280	+	protein_coding	37.1901	43.3782	30.8611	32.4329	26.6331	20.7667	31.1528	27.7357
ENSRNOG00000005105	Sun3	chr14:89215703-89238094	-	protein_coding	8.15138	8.96223	1.92502	2.7073	5.60551	0.883337	3.29098	1.21725
ENSRNOG00000005107	Recql5	chr10:104443736-104482838	-	protein_coding	5.35035	4.01422	2.56391	3.21219	3.32371	2.6321	1.89175	2.40934
ENSRNOG00000005108	Wfs1	chr14:78640620-78665966	+	protein_coding	8.09235	6.82997	7.8335	8.06217	14.0508	17.4936	7.09861	9.48506
ENSRNOG00000005115	Asf1b	chr19:25077918-25092491	+	protein_coding	8.10121	7.10192	2.85219	3.18327	9.46857	5.53762	2.92889	3.03996
ENSRNOG00000005122	Uvssa	chr14:82623050-82658891	-	protein_coding	0.934823	0.936875	0.497424	0.514144	0.873515	0.716905	0.440392	0.524998
ENSRNOG00000005123	Emc2	chr7:82338663-82377109	+	protein_coding	60.9459	54.1102	43.4028	53.8208	52.0665	46.5756	62.7071	59.3074
ENSRNOG00000005124	Plekhh2	chr6:7793735-7893769	+	protein_coding	2.15266	2.86068	3.23729	3.39059	4.10811	5.46616	2.61315	3.24904
ENSRNOG00000005126	Pqlc3	chr6:42290680-42302254	-	protein_coding	21.3807	29.4958	31.3066	30.4989	20.2289	19.9061	28.6273	27.423
ENSRNOG00000005129	Dtx3	chr7:70476729-70481796	-	protein_coding	23.1091	21.2623	21.0662	21.0604	22.6046	24.4618	17.141	16.6184
ENSRNOG00000005130	LOC103693780	chr14:86414949-86613327	+	protein_coding	73.9794	67.7971	50.6757	52.9708	87.4121	64.8374	56.0758	60.7257
ENSRNOG00000005133	Mapt	chr10:92288910-92386517	+	protein_coding	2.10358	1.86964	2.15918	3.0125	2.41708	3.2411	2.01607	1.47174
ENSRNOG00000005135	RGD1562161	chrX:38295365-38353461	-	protein_coding	3.36643	2.93892	3.6076	3.13133	2.99497	3.61353	3.69488	2.7259
ENSRNOG00000005138	Pip4k2c	chr7:70483942-70498995	-	protein_coding	21.2173	20.5932	14.1131	13.8068	21.588	14.1878	13.5249	13.0539
ENSRNOG00000005141	Hus1	chr14:89194092-89208825	-	protein_coding	11.2861	10.3964	5.94211	6.17633	7.34038	5.56821	5.03078	4.38082
ENSRNOG00000005144	Tmem18	chr6:49529228-49536648	+	protein_coding	7.61041	8.1319	8.34798	7.65807	7.42697	9.50215	6.50005	8.6223
ENSRNOG00000005147	Ccdc157	chr14:84376591-84393421	-	protein_coding	1.84697	1.80656	0.971856	1.14852	1.55947	1.05894	1.2913	0.889912
ENSRNOG00000005149	Sacm1l	chr8:132607166-132663502	+	protein_coding	21.9786	22.9475	18.9782	20.7517	18.0676	17.6456	19.46	16.1339
ENSRNOG00000005151	Dync2li1	chr6:7900972-7933796	+	protein_coding	3.11067	3.06823	2.13141	2.72544	2.14976	2.41545	3.10613	2.95379
ENSRNOG00000005153	LOC690422	chr6:137967401-137980217	+	protein_coding	1.84283	1.23197	1.29129	1.06602	1.85851	1.34875	0.791869	0.829134
ENSRNOG00000005157	Rbbp7	chrX:33648682-33665821	-	protein_coding	166.286	170.133	182.346	178.985	194.553	204.553	185.706	189.375
ENSRNOG00000005165	Smcr8	chr10:47018974-47026465	+	protein_coding	6.26314	5.85166	4.61225	4.72819	6.22206	5.84407	5.54189	3.66676
ENSRNOG00000005167	LOC100912042	chr3:5464424-5468244	+	protein_coding	15.4776	13.7278	8.73521	8.62467	10.5966	8.91805	9.19319	7.62881
ENSRNOG00000005174	Tmem121	chr6:137997335-137998291	+	protein_coding	1.5731	1.21793	1.15251	1.71823	2.02769	0.999358	0.850991	1.57204
ENSRNOG00000005175	Sgpp1	chr6:98675326-98695988	-	protein_coding	10.5616	9.54277	9.02823	9.77049	9.55491	11.3907	8.6225	8.86603
ENSRNOG00000005176	Map7d2	chrX:38397261-38468360	-	protein_coding	1.35026	1.25163	1.57487	1.30424	1.33055	1.84557	1.39097	1.15733
ENSRNOG00000005177	Tp53i3	chr13:75105615-75143441	+	protein_coding	56.6079	53.0777	25.6352	26.3507	38.9134	16.4283	30.739	20.997
ENSRNOG00000005183	Rtf1	chr3:111478382-111537941	+	protein_coding	17.4544	17.973	15.6709	18.31	18.0724	16.3529	18.1756	13.5553
ENSRNOG00000005184	Nop10	chr3:103747654-103748739	+	protein_coding	73.9621	84.3299	84.6482	87.7354	66.1575	74.7365	92.0627	91.6521
ENSRNOG00000005185	Nxph3	chr10:83328410-83332851	-	protein_coding	2.45237	2.05467	2.21402	1.72654	1.73735	1.85699	2.55734	2.30206
ENSRNOG00000005190	Nipal2	chr7:73339706-73450262	-	protein_coding	14.1686	12.7515	7.77218	7.88169	11.0136	7.33171	9.1762	9.04057
ENSRNOG00000005191	Trim44	chr3:92183556-92242318	-	protein_coding	8.38141	8.76002	6.63005	8.89792	9.41822	8.58537	6.58059	5.75938
ENSRNOG00000005193	LOC100912917	chr10:55571118-55589978	-	protein_coding	10.2343	7.85128	5.44711	5.63169	6.75494	4.95859	4.93302	4.17969
ENSRNOG00000005195	Cst3	chr3:143219686-143223615	-	protein_coding	336.366	371.488	421.326	392.59	377.108	389.313	418.056	444.524
ENSRNOG00000005196	Slc12a6	chr3:103753238-103852686	+	protein_coding	5.01317	4.39143	3.20076	3.25982	5.19488	5.85767	3.62959	3.87652
ENSRNOG00000005203	Sec61g	chr14:99774589-99780964	-	protein_coding	212.068	242.253	294.394	262.453	214.89	272.868	277.13	347.01
ENSRNOG00000005209	Spred1	chr3:108795235-108857556	+	protein_coding	8.22784	13.6681	10.7702	11.0363	11.9404	10.3194	10.897	8.01967
ENSRNOG00000005214	Plek	chr14:100151210-100217913	-	protein_coding	1.52128	1.676	1.54605	1.90691	1.28325	1.04985	1.28928	1.0782
ENSRNOG00000005215	Klhl4	chrX:86126157-86229563	+	protein_coding	1.49722	1.4497	1.42721	1.58441	1.01265	1.03452	1.51245	1.45317
ENSRNOG00000005218	Sf3a1	chr14:84393182-84413931	+	protein_coding	18.1518	16.7341	16.7295	17.9116	17.2398	16.6633	16.8208	15.6745
ENSRNOG00000005227	Tfap4	chr10:11206226-11223370	+	protein_coding	6.40403	3.40673	1.28272	0.982913	1.35585	0.899207	1.04089	1.089
ENSRNOG00000005228	Gnptab	chr7:28956512-29022868	+	protein_coding	10.1245	10.5861	7.69431	7.2917	9.39122	6.64526	6.12716	5.56032
ENSRNOG00000005229	Sec16b	chr13:75175254-75216941	+	protein_coding	8.11335	6.49235	2.8957	2.29289	3.5496	1.24133	2.11259	2.01733
ENSRNOG00000005234	Gxylt1	chr7:134447578-134495835	-	protein_coding	4.2866	5.09269	3.54455	4.01448	4.14391	3.76516	3.78769	2.8566
ENSRNOG00000005243	Pop1	chr7:73270455-73298239	+	protein_coding	0.975	1.39632	1.77587	2.44412	1.31589	2.4092	2.03641	1.87122
ENSRNOG00000005247	Surf1	chr3:4869795-4872632	-	protein_coding	20.0068	18.8876	16.0035	14.1135	16.4198	11.3373	16.3714	14.243
ENSRNOG00000005248	Slc1a4	chr14:104581190-104612597	-	protein_coding	26.4362	15.4254	19.482	17.7231	17.704	22.2172	15.6292	24.1415
ENSRNOG00000005249	Snx6	chr6:75626927-75670135	-	protein_coding	18.6371	18.191	17.9613	20.0886	19.9929	17.8202	20.0578	15.9977
ENSRNOG00000005256	Zc3h15	chr3:71020534-71040157	+	protein_coding	53.5432	54.7699	67.8404	64.9752	62.1708	70.4501	77.1118	70.1101
ENSRNOG00000005257	Prkaca	chr19:25095089-25118860	+	protein_coding	184.036	176.806	148.299	154.475	185.103	171.488	168.728	170.057
ENSRNOG00000005258	Myef2	chr3:117354382-117389561	-	protein_coding	29.7688	29.4791	26.5991	31.0254	38.5218	35.9377	33.1388	23.7093
ENSRNOG00000005260	Acp1	chr6:49836075-49851714	-	protein_coding	25.2993	26.0113	25.4027	23.9625	21.6247	21.5138	25.5382	25.1532
ENSRNOG00000005261	Fbxl5	chr14:71852682-71891143	+	protein_coding	19.1863	17.1615	14.7872	13.2077	15.5238	13.5461	14.247	13.2517
ENSRNOG00000005263	LOC688906	chr7:137804019-137856485	-	protein_coding	17.01	16.1212	14.7884	15.0147	16.265	14.3995	14.5133	12.1681
ENSRNOG00000005264	Sav1	chr6:92376093-92398525	-	protein_coding	23.643	25.7485	23.9691	25.9382	25.9932	23.7898	25.7843	25.9054
ENSRNOG00000005269	Srl	chr10:11240138-11284332	+	protein_coding	151.412	160.787	147.566	143.456	169.028	159.665	148.18	171.837
ENSRNOG00000005271	Rapgef5	chr6:145546595-145625236	+	protein_coding	3.0795	4.07653	2.75191	3.20403	3.25371	3.00421	3.45016	2.38494
ENSRNOG00000005274	Vrk1	chr6:129835919-129902793	+	protein_coding	7.57966	7.33535	6.00567	5.59656	9.52059	6.65892	5.40907	5.07923
ENSRNOG00000005275	Shmt1	chr10:47031050-47059216	-	protein_coding	4.24289	4.51516	3.88847	4.01883	4.05955	4.52746	3.99478	4.46416
ENSRNOG00000005276	Csnk2a1	chr3:147713821-147757862	+	protein_coding	67.4135	65.2833	49.9855	54.1036	57.3921	59.2878	58.0685	48.1294
ENSRNOG00000005277	Ptprv	chr13:51935243-51955735	-	protein_coding	1.64269	1.60272	1.53028	1.86475	1.93149	2.14633	1.50439	1.47306
ENSRNOG00000005279	Ndufaf7	chr6:1534594-1545828	+	protein_coding	8.34559	7.02882	7.12876	5.88565	9.53205	6.06294	7.84251	6.67255
ENSRNOG00000005281	Stx16	chr3:172154754-172183732	+	protein_coding	13.7078	14.4328	16.5566	14.3448	12.9832	13.6079	12.7776	12.5969
ENSRNOG00000005285	Fbxo33	chr6:80302303-80334522	-	protein_coding	7.07984	9.11984	8.46101	8.38701	8.34108	7.7826	8.17615	7.34007
ENSRNOG00000005287	Syne3	chr6:128641214-128727374	-	protein_coding	0.655259	0.71265	0.829771	0.836065	0.921388	0.648022	1.00347	0.559378
ENSRNOG00000005289	Prkd3	chr6:1548415-1622196	-	protein_coding	10.1861	9.88631	7.01833	8.38247	8.82656	7.27088	8.61348	6.06644
ENSRNOG00000005290	Ywhae	chr10:63884338-63921709	+	protein_coding	352.898	353.74	389.85	382.223	390.392	398.853	404.992	413.72
ENSRNOG00000005291	Slc38a1	chr7:137975549-138039984	-	protein_coding	17.2328	17.5972	29.7043	34.5943	30.9818	41.4845	34.2968	29.5732
ENSRNOG00000005292	Trip11	chr6:125742796-125812517	-	protein_coding	7.87211	7.76113	7.39861	8.78713	8.92883	8.7433	10.1551	7.72929
ENSRNOG00000005298	Zfp513	chr6:26537707-26541048	+	protein_coding	25.2865	20.8119	22.7405	22.8428	19.129	18.4134	17.3309	15.6994
ENSRNOG00000005301	Eif2b4	chr6:26546924-26552430	+	protein_coding	25.9782	19.9535	20.756	21.9303	23.4127	23.9647	22.197	23.7577
ENSRNOG00000005302	Slc2a9	chr14:77067503-77192702	+	protein_coding	0.820561	0.878792	0.751019	0.812135	0.692642	0.552379	0.837486	0.570676
ENSRNOG00000005303	Tbc1d25	chrX:15064594-15088589	+	protein_coding	6.55371	6.19034	5.67677	5.23526	7.88349	6.62374	5.8343	4.77172
ENSRNOG00000005308	Tmx2	chr3:72073431-72081079	-	protein_coding	58.1699	59.1833	54.5051	52.4784	61.8564	62.1021	56.0576	66.8339
ENSRNOG00000005310	Cul1	chr4:77211692-77280250	+	protein_coding	54.3468	52.0689	51.2707	55.2035	47.4153	49.7677	59.0606	48.1294
ENSRNOG00000005326	Cnrip1	chr14:100217289-100247235	+	protein_coding	3.51846	4.27906	4.0932	4.72624	4.10018	4.44581	5.48432	4.54647
ENSRNOG00000005330	Crebbp	chr10:11595044-11721039	+	protein_coding	8.97888	7.41202	6.56861	7.44426	6.87783	6.38541	7.5503	6.0138
ENSRNOG00000005331	Vapb	chr3:171832500-171868647	+	protein_coding	61.2888	64.6311	80.4523	73.7671	79.7822	86.1971	72.4078	81.7726
ENSRNOG00000005333	Azin1	chr7:77345646-77372398	-	protein_coding	78.6533	73.6036	116.804	115.291	86.6439	140.078	106.893	111.7
ENSRNOG00000005334	Acvr2a	chr3:32947378-33034282	+	protein_coding	10.332	8.8878	8.66544	8.88188	9.32897	10.2575	11.1219	9.03666
[truncated: 10,902 more rows]
